# Supplementary material for: Human adipose mesenchymal stem cell-derived exosomal-miRNAs are critical factors for inducing anti-proliferation signalling to A2780 and SKOV-3 ovarian cancer cells
Source: Sci Rep. 2016 Dec 8;6:38498. doi: 10.1038/srep38498 (PMC5143979; doi:10.1038/srep38498)
Supplement: Supplementary Spreadsheet S1 [file srep38498-s2.csv]

Title -Human adipose mesenchymal stem cell-derived exosomal-miRNAs are critical factors for inducing anti-proliferation signalling to A2780 and SKOV-3 ovarian cancer cells
Abu Musa Md Talimur Reza, Yun-Jung Choi, Hideyo Yasuda & Jin-Hoi Kim*
Department of Stem Cell and Regenerative Biology, Humanized Pig Research Centre (SRC), Konkuk University, Seoul 143-701, Republic of Korea
* Corresponding author: Department of stem Cell and Regenerative Biology, Humanized Pig Research Center (SRC), Konkuk University, Seoul 143-701, Republic of Korea.
E-mail address: jhkim541@konkuk.ac.kr
Running title: Exosomal-miRNAs intervention in ovarian cancer cells
Supplementary Spreadsheet S1: Union target genes (with detail information) for miRNAs detected in hAMSC-CM-derived exosomes.
Target Gene Name	Gene Description	Observed miRNA	OE
TWIST2	twist family bHLH transcription factor 2	1	5.07143
KIAA1102		1	5.07143
IFI30	interferon, gamma-inducible protein 30	3	5.07143
LOC55974		1	5.07143
A2BAR		1	5.07143
AK123478		1	5.07143
FLJ25084		1	5.07143
DNMT3B3		1	5.07143
LOC116064		1	5.07143
C2ORF12		1	5.07143
ENST0376572		1	5.07143
LOC92270		1	5.07143
LOC285908		1	5.07143
CKIT		1	5.07143
DAD3R		1	5.07143
KRT126P	keratin 126 pseudogene	3	3.80357
SSSCA1	Sjogren syndrome/scleroderma autoantigen 1	2	3.38095
NRTN	neurturin	8	2.70476
RTL1	retrotransposon-like 1	2	2.53572
LOC159091		1	2.53572
REST	RE1-silencing transcription factor	1	2.53572
SLC5A11	solute carrier family 5 (sodium/inositol cotransporter), member 11	4	2.53572
DNMT3B1		1	2.53572
LOC388650		1	2.53572
LOC339804		1	2.53572
PLEKHO1	pleckstrin homology domain containing, family O member 1	7	2.21875
CORO1A	coronin, actin binding protein, 1A	2	2.02857
AKR1B10	aldo-keto reductase family 1, member B10 (aldose reductase)	8	1.93197
GNG5	guanine nucleotide binding protein (G protein), gamma 5	8	1.93197
QARS	glutaminyl-tRNA synthetase	8	1.93197
ERCC6	excision repair cross-complementing rodent repair deficiency, complementation group 6	8	1.93197
PPARGC1B	peroxisome proliferator-activated receptor gamma, coactivator 1 beta	11	1.69048
HTR1E	5-hydroxytryptamine (serotonin) receptor 1E, G protein-coupled	8	1.56044
NSMCE2	non-SMC element 2, MMS21 homolog (S. cerevisiae)	8	1.56044
TRIM71	tripartite motif containing 71, E3 ubiquitin protein ligase	15	1.55248
CCDC28B	coiled-coil domain containing 28B	5	1.49159
NID2	nidogen 2 (osteonidogen)	18	1.42634
ATP5G1	ATP synthase, H+ transporting, mitochondrial Fo complex, subunit C1 (subunit 9)	3	1.38311
MICAL1	microtubule associated monooxygenase, calponin and LIM domain containing 1	4	1.35238
FRMPD1	FERM and PDZ domain containing 1	5	1.33458
P4HA2	prolyl 4-hydroxylase, alpha polypeptide II	13	1.31857
NGF	nerve growth factor (beta polypeptide)	8	1.30875
SMARCA5	SWI/SNF related, matrix associated, actin dependent regulator of chromatin, subfamily a, member 5	8	1.30875
LOC144097		9	1.30408
FICD	FIC domain containing	1	1.26786
MSH6	mutS homolog 6	1	1.26786
HIST1H4A	histone cluster 1, H4a	2	1.26786
ZBTB16	zinc finger and BTB domain containing 16	1	1.26786
LRRC8D	leucine rich repeat containing 8 family, member D	10	1.23693
SOCS1	suppressor of cytokine signaling 1	15	1.20748
CSDA		9	1.20113
SCRG1	stimulator of chondrogenesis 1	3	1.17033
PDIA5	protein disulfide isomerase family A, member 5	2	1.12698
EZH2	enhancer of zeste homolog 2 (Drosophila)	14	1.12698
PLD3	phospholipase D family, member 3	10	1.10249
SLC7A10	solute carrier family 7 (neutral amino acid transporter light chain, asc system), member 10	5	1.10248
ABCB6	ATP-binding cassette, sub-family B (MDR/TAP), member 6	3	1.08674
ZNF354A	zinc finger protein 354A	9	1.08674
SLC12A9	solute carrier family 12, member 9	9	1.08674
TIMM17B	translocase of inner mitochondrial membrane 17 homolog B (yeast)	10	1.07903
IL1RAPL2	interleukin 1 receptor accessory protein-like 2	4	1.06767
ACTA1	actin, alpha 1, skeletal muscle	8	1.04029
LOR	loricrin	8	1.04029
FDPS	farnesyl diphosphate synthase	1	1.01429
SAP30	Sin3A-associated protein, 30kDa	4	1.01429
DDX19B	DEAD (Asp-Glu-Ala-Asp) box polypeptide 19B	8	0.989547
ZC3H3	zinc finger CCCH-type containing 3	8	0.965987
USP21	ubiquitin specific peptidase 21	7	0.959459
YBX1	Y box binding protein 1	6	0.950893
CCNK	cyclin K	9	0.950893
CCL3	chemokine (C-C motif) ligand 3	9	0.950893
HAND1	heart and neural crest derivatives expressed 1	11	0.94552
RFX6	regulatory factor X, 6	14	0.934213
PRTG	protogenin	14	0.934213
PUNC		11	0.929762
GATM	glycine amidinotransferase (L-arginine:glycine amidinotransferase)	21	0.926086
DNAJC7	DnaJ (Hsp40) homolog, subfamily C, member 7	6	0.922077
NDUFA1	NADH dehydrogenase (ubiquinone) 1 alpha subcomplex, 1, 7.5kDa	2	0.922075
CACNG2	calcium channel, voltage-dependent, gamma subunit 2	2	0.922075
MDFI	MyoD family inhibitor	11	0.91452
GPX7	glutathione peroxidase 7	10	0.905613
ADRB2	adrenoceptor beta 2, surface	13	0.90313
MAP3K10	mitogen-activated protein kinase kinase kinase 10	8	0.901587
JAKMIP2	janus kinase and microtubule interacting protein 2	8	0.901587
LRFN2	leucine rich repeat and fibronectin type III domain containing 2	6	0.894958
TSPAN5	tetraspanin 5	7	0.8875
GPR22	G protein-coupled receptor 22	5	0.874384
KRT5	keratin 5	8	0.863222
TBPL1	TBP-like 1	13	0.856213
MYH4	myosin, heavy chain 4, skeletal muscle	2	0.845239
DTX2	deltex homolog 2 (Drosophila)	9	0.845239
CENPJ	centromere protein J	1	0.845239
SCYL3	SCY1-like 3 (S. cerevisiae)	13	0.845239
DHX29	DEAH (Asp-Glu-Ala-His) box polypeptide 29	5	0.845239
RNF5	ring finger protein 5, E3 ubiquitin protein ligase	8	0.845239
NME4	NME/NM23 nucleoside diphosphate kinase 4	10	0.845239
WWOX	WW domain containing oxidoreductase	1	0.845239
TIMM8B	translocase of inner mitochondrial membrane 8 homolog B (yeast)	3	0.845239
DDI2	DNA-damage inducible 1 homolog 2 (S. cerevisiae)	8	0.845239
P2RY5		1	0.845239
LAMA2	laminin, alpha 2	3	0.845239
ANKFN1	ankyrin-repeat and fibronectin type III domain containing 1	1	0.845239
TAF10	TAF10 RNA polymerase II, TATA box binding protein (TBP)-associated factor, 30kDa	1	0.845239
CEBPA	CCAAT/enhancer binding protein (C/EBP), alpha	9	0.82987
FAM160A2	family with sequence similarity 160, member A2	5	0.817972
ANKHD1	ankyrin repeat and KH domain containing 1	8	0.811429
YBX2	Y box binding protein 2	11	0.808489
GPATCH3	G patch domain containing 3	7	0.806819
LRIG3	leucine-rich repeats and immunoglobulin-like domains 3	10	0.804989
PRSS22	protease, serine, 22	6	0.800752
NEK3	NIMA-related kinase 3	8	0.795518
TMEM110	transmembrane protein 110	10	0.792411
ARID3A	AT rich interactive domain 3A (BRIGHT-like)	14	0.788886
DHX57	DEAH (Asp-Glu-Ala-Asp/His) box polypeptide 57	11	0.785714
COL1A2	collagen, type I, alpha 2	15	0.78424
SEMA4C	sema domain, immunoglobulin domain (Ig), transmembrane domain (TM) and short cytoplasmic domain, (semaphorin) 4C	17	0.783764
SLC25A18	solute carrier family 25 (glutamate carrier), member 18	8	0.78022
NSMCE4A	non-SMC element 4 homolog A (S. cerevisiae)	2	0.780218
ACTA2	actin, alpha 2, smooth muscle, aorta	2	0.780218
ARMCX2	armadillo repeat containing, X-linked 2	11	0.774805
LRRC17	leucine rich repeat containing 17	14	0.771742
TGDS	TDP-glucose 4,6-dehydratase	12	0.770341
TMEM121	transmembrane protein 121	5	0.768398
COL3A1	collagen, type III, alpha 1	15	0.768396
ATP6V1F	ATPase, H+ transporting, lysosomal 14kDa, V1 subunit F	8	0.765499
MESDC1	mesoderm development candidate 1	12	0.760715
CCL7	chemokine (C-C motif) ligand 7	9	0.760715
DDIT4	DNA-damage-inducible transcript 4	13	0.757801
CHD7	chromodomain helicase DNA binding protein 7	23	0.752534
CARS	cysteinyl-tRNA synthetase	4	0.751322
TLK2	tousled-like kinase 2	16	0.74443
TAF5	TAF5 RNA polymerase II, TATA box binding protein (TBP)-associated factor, 100kDa	19	0.741207
DAD1	defender against cell death 1	7	0.739584
MAN1B1	mannosidase, alpha, class 1B, member 1	6	0.72449
SAG	S-antigen; retina and pineal gland (arrestin)	2	0.72449
IPO7	importin 7	4	0.72449
TFF1	trefoil factor 1	1	0.72449
ZNF524	zinc finger protein 524	3	0.724489
PDCD10	programmed cell death 10	10	0.724489
ATP5G2	ATP synthase, H+ transporting, mitochondrial Fo complex, subunit C2 (subunit 9)	3	0.724489
SEC24C	SEC24 family member C	18	0.718786
BIRC6	baculoviral IAP repeat containing 6	15	0.710949
GPBP1	GC-rich promoter binding protein 1	7	0.71
NARS2	asparaginyl-tRNA synthetase 2, mitochondrial (putative)	7	0.71
GABRB1	gamma-aminobutyric acid (GABA) A receptor, beta 1	6	0.707641
CYR61	cysteine-rich, angiogenic inducer, 61	6	0.707641
CD163	CD163 molecule	5	0.704365
HSPA5	heat shock 70kDa protein 5 (glucose-regulated protein, 78kDa)	5	0.704365
KLF4	Kruppel-like factor 4 (gut)	17	0.700931
IKBKE	inhibitor of kappa light polypeptide gene enhancer in B-cells, kinase epsilon	8	0.699508
CDC34	cell division cycle 34	8	0.699508
RTN4R	reticulon 4 receptor	4	0.699507
NOVA1	neuro-oncological ventral antigen 1	36	0.696838
RAP1B	RAP1B, member of RAS oncogene family	18	0.69156
MYL6	myosin, light chain 6, alkali, smooth muscle and non-muscle	3	0.691559
FBXW9	F-box and WD repeat domain containing 9	3	0.691559
SIP1		8	0.687651
RANBP2	RAN binding protein 2	15	0.685328
GRM3	glutamate receptor, metabotropic 3	9	0.681237
ATP2A2	ATPase, Ca++ transporting, cardiac muscle, slow twitch 2	23	0.678155
GSPT2	G1 to S phase transition 2	6	0.67619
HSPE1	heat shock 10kDa protein 1	2	0.676189
COL15A1	collagen, type XV, alpha 1	11	0.672119
SSBP2	single-stranded DNA binding protein 2	7	0.669811
TNXB	tenascin XB	5	0.667294
GPR125	G protein-coupled receptor 125	5	0.667294
MYBL2	v-myb avian myeloblastosis viral oncogene homolog-like 2	8	0.665105
NRBP1	nuclear receptor binding protein 1	12	0.661493
BEGAIN	brain-enriched guanylate kinase-associated	9	0.661491
COL16A1	collagen, type XVI, alpha 1	6	0.661491
RP11-78J21.1		3	0.66149
APOO	apolipoprotein O	3	0.66149
LRP5	low density lipoprotein receptor-related protein 5	3	0.66149
ADRB1	adrenoceptor beta 1	19	0.65998
IL6	interleukin 6 (interferon, beta 2)	8	0.654378
GOLGA4	golgin A4	16	0.654377
VSNL1	visinin-like 1	13	0.652756
B3GNT1	UDP-GlcNAc:betaGal beta-1,3-N-acetylglucosaminyltransferase 1	10	0.650184
PAWR	PRKC, apoptosis, WT1, regulator	10	0.650184
HSP90B1	heat shock protein 90kDa beta (Grp94), member 1	5	0.650183
CFDP1	craniofacial development protein 1	5	0.650183
PLCL2	phospholipase C-like 2	11	0.64867
MED8	mediator complex subunit 8	12	0.647418
BCHE	butyrylcholinesterase	6	0.647416
E2F5	E2F transcription factor 5, p130-binding	14	0.645453
BZW2	basic leucine zipper and W2 domains 2	10	0.641951
MYH2	myosin, heavy chain 2, skeletal muscle, adult	1	0.633929
INTU	inturned planar cell polarity protein	2	0.633929
ESPL1	extra spindle pole bodies homolog 1 (S. cerevisiae)	2	0.633929
TMEM132A	transmembrane protein 132A	3	0.633929
FAP	fibroblast activation protein, alpha	4	0.633929
PCDHB10	protocadherin beta 10	1	0.633929
CA11	carbonic anhydrase XI	1	0.633929
C6ORF72		1	0.633929
CTRL	chymotrypsin-like	4	0.633929
PLEKHG6	pleckstrin homology domain containing, family G (with RhoGef domain) member 6	8	0.633929
DUSP4	dual specificity phosphatase 4	10	0.633929
STOX2	storkhead box 2	8	0.633929
RLBP1L2		2	0.633929
MIZF		2	0.633929
RFXANK	regulatory factor X-associated ankyrin-containing protein	3	0.633929
NLK	nemo-like kinase	28	0.633928
DUSP5	dual specificity phosphatase 5	18	0.633928
EIF4G2	eukaryotic translation initiation factor 4 gamma, 2	18	0.629558
KPNB1	karyopherin (importin) beta 1	17	0.629301
BCL6	B-cell CLL/lymphoma 6	19	0.625697
VDAC2	voltage-dependent anion channel 2	8	0.624176
GALE	UDP-galactose-4-epimerase	8	0.624176
SIRT1	sirtuin 1	25	0.621498
EIF2C2		12	0.620992
NAP1L3	nucleosome assembly protein 1-like 3	10	0.618467
ID1	inhibitor of DNA binding 1, dominant negative helix-loop-helix protein	5	0.618467
GPR137	G protein-coupled receptor 137	8	0.614719
SUCLG2	succinate-CoA ligase, GDP-forming, beta subunit	8	0.614719
FLJ45983		4	0.614718
ARPC1A	actin related protein 2/3 complex, subunit 1A, 41kDa	4	0.614718
UNC5A	unc-5 homolog A (C. elegans)	18	0.612656
COL24A1	collagen, type XXIV, alpha 1	18	0.612656
MAT2A	methionine adenosyltransferase II, alpha	24	0.611629
PNN	pinin, desmosome associated protein	9	0.60857
CPEB3	cytoplasmic polyadenylation element binding protein 3	39	0.603005
STRBP	spermatid perinuclear RNA binding protein	12	0.602544
ZNF367	zinc finger protein 367	7	0.601695
CPSF4	cleavage and polyadenylation specific factor 4, 30kDa	9	0.600565
EGLN2	egl-9 family hypoxia-inducible factor 2	9	0.600565
USP38	ubiquitin specific peptidase 38	15	0.598988
EGR3	early growth response 3	34	0.59871
HOXA1	homeobox A1	23	0.598168
SBF1	SET binding factor 1	4	0.596639
AIM1L	absent in melanoma 1-like	4	0.596639
JARID2	jumonji, AT rich interactive domain 2	26	0.596638
CRCT1	cysteine-rich C-terminal 1	8	0.596638
RTKN	rhotekin	8	0.596638
CLPP	caseinolytic mitochondrial matrix peptidase proteolytic subunit	2	0.596638
SENP5	SUMO1/sentrin specific peptidase 5	8	0.596638
SCHIP1	schwannomin interacting protein 1	9	0.592763
ZNF583	zinc finger protein 583	9	0.592763
COL1A1	collagen, type I, alpha 1	16	0.592283
ANKRD43		14	0.591667
DOCK7	dedicator of cytokinesis 7	7	0.591667
COL4A2	collagen, type IV, alpha 2	12	0.590848
ITGA5	integrin, alpha 5 (fibronectin receptor, alpha polypeptide)	15	0.589701
KCTD17	potassium channel tetramerization domain containing 17	10	0.5897
BRF2	BRF2, RNA polymerase III transcription initiation factor 50 kDa subunit	8	0.587992
CDK8	cyclin-dependent kinase 8	8	0.587992
SSH1	slingshot protein phosphatase 1	8	0.587992
HOXA9	homeobox A9	14	0.586775
EED	embryonic ectoderm development	14	0.586775
ARHGEF1	Rho guanine nucleotide exchange factor (GEF) 1	3	0.585165
GSPT1	G1 to S phase transition 1	6	0.585165
FOS	FBJ murine osteosarcoma viral oncogene homolog	14	0.581967
KIAA1370		8	0.579592
RRAD	Ras-related associated with diabetes	4	0.579592
BUB1B	BUB1 mitotic checkpoint serine/threonine kinase B	4	0.579592
UBAC1	UBA domain containing 1	4	0.579592
TSPAN8	tetraspanin 8	4	0.579592
ELOVL4	ELOVL fatty acid elongase 4	19	0.57699
USP42	ubiquitin specific peptidase 42	11	0.575109
LOC653319		11	0.575109
GFPT2	glutamine-fructose-6-phosphate transaminase 2	14	0.57258
C13ORF23		15	0.571965
BAZ2B	bromodomain adjacent to zinc finger domain, 2B	23	0.571779
BMP2K	BMP2 inducible kinase	8	0.571429
HOXB8	homeobox B8	11	0.569243
NCOR2	nuclear receptor corepressor 2	14	0.568001
PTPN4	protein tyrosine phosphatase, non-receptor type 4 (megakaryocyte)	8	0.563495
EN1	engrailed homeobox 1	8	0.563495
LBX1	ladybird homeobox 1	3	0.563492
OAZ3	ornithine decarboxylase antizyme 3	3	0.563492
NDUFS4	NADH dehydrogenase (ubiquinone) Fe-S protein 4, 18kDa (NADH-coenzyme Q reductase)	2	0.563492
DDX4	DEAD (Asp-Glu-Ala-Asp) box polypeptide 4	4	0.563492
COX5A	cytochrome c oxidase subunit Va	2	0.563492
NPM3	nucleophosmin/nucleoplasmin 3	3	0.563492
FOXD1	forkhead box D1	5	0.563492
CBFA2T3	core-binding factor, runt domain, alpha subunit 2; translocated to, 3	19	0.563492
MYCBP	MYC binding protein	20	0.563492
C1QB	complement component 1, q subcomponent, B chain	3	0.563492
TUBB2B	tubulin, beta 2B class IIb	3	0.563492
DUSP1	dual specificity phosphatase 1	11	0.563491
ITGB1BP2	integrin beta 1 binding protein (melusin) 2	1	0.56349
HERC2	HECT and RLD domain containing E3 ubiquitin protein ligase 2	10	0.56349
C4ORF27	chromosome 4 open reading frame 27	1	0.56349
ZNF710	zinc finger protein 710	9	0.56349
RGS8	regulator of G-protein signaling 8	1	0.56349
PF4	platelet factor 4	1	0.56349
RLF	rearranged L-myc fusion	9	0.56349
SERPINB6	serpin peptidase inhibitor, clade B (ovalbumin), member 6	1	0.56349
COPS2	COP9 signalosome subunit 2	10	0.56349
GALNT5	UDP-N-acetyl-alpha-D-galactosamine:polypeptide N-acetylgalactosaminyltransferase 5 (GalNAc-T5)	1	0.56349
CPEB1	cytoplasmic polyadenylation element binding protein 1	24	0.560895
MIER3	mesoderm induction early response 1, family member 3	36	0.560035
COIL	coilin	11	0.557857
KCNJ11	potassium inwardly-rectifying channel, subfamily J, member 11	9	0.55662
WASF1	WAS protein family, member 1	9	0.55662
SNX16	sorting nexin 16	24	0.555772
NRK	Nik related kinase	28	0.554688
TOB1	transducer of ERBB2, 1	7	0.554688
DPF2	D4, zinc and double PHD fingers family 2	14	0.554687
PBX3	pre-B-cell leukemia homeobox 3	23	0.55281
NEFM	neurofilament, medium polypeptide	10	0.551244
SNAI1	snail family zinc finger 1	10	0.551244
C6ORF62	chromosome 6 open reading frame 62	15	0.551243
FKBP3	FK506 binding protein 3, 25kDa	5	0.551243
MEX3B	mex-3 RNA binding family member B	18	0.549914
BTG2	BTG family, member 2	26	0.549405
APBB3	amyloid beta (A4) precursor protein-binding, family B, member 3	8	0.548264
C15ORF29		20	0.548263
IL2	interleukin 2	4	0.548262
TBC1D19	TBC1 domain family, member 19	4	0.548262
ACVR2A	activin A receptor, type IIA	31	0.547785
MEIS2	Meis homeobox 2	28	0.546154
STX17	syntaxin 17	17	0.545661
CBX4	chromobox homolog 4	10	0.545315
ACCN2		20	0.542399
TRIB2	tribbles pseudokinase 2	21	0.540609
BBC3	BCL2 binding component 3	13	0.540398
NEFH	neurofilament, heavy polypeptide	10	0.539515
KCNS3	potassium voltage-gated channel, delayed-rectifier, subfamily S, member 3	5	0.539514
RPN2	ribophorin II	5	0.539514
HMGA1	high mobility group AT-hook 1	12	0.533836
TNFSF9	tumor necrosis factor (ligand) superfamily, member 9	8	0.533836
COL7A1	collagen, type VII, alpha 1	4	0.533835
LMLN	leishmanolysin-like (metallopeptidase M8 family)	4	0.533835
RUVBL2	RuvB-like AAA ATPase 2	2	0.533834
CALCR	calcitonin receptor	20	0.533834
PSMB8	proteasome (prosome, macropain) subunit, beta type, 8	2	0.533834
GTF2H1	general transcription factor IIH, polypeptide 1, 62kDa	15	0.531969
HOXC11	homeobox C11	13	0.531682
DNAJC13	DnaJ (Hsp40) homolog, subfamily C, member 13	13	0.531682
CHD4	chromodomain helicase DNA binding protein 4	9	0.53073
ZFYVE16	zinc finger, FYVE domain containing 16	18	0.53073
IFNG	interferon, gamma	7	0.529851
PTEN	phosphatase and tensin homolog	26	0.529547
UBE2D1	ubiquitin-conjugating enzyme E2D 1	19	0.529435
NTS	neurotensin	5	0.528274
ADAMTS10	ADAM metallopeptidase with thrombospondin type 1 motif, 10	5	0.528274
ACVR1C	activin A receptor, type IC	13	0.52743
FLJ36031		16	0.526903
MEIS3	Meis homeobox 3	8	0.5269
HAS2	hyaluronan synthase 2	14	0.525926
YTHDF3	YTH domain family, member 3	29	0.525255
DYRK1B	dual-specificity tyrosine-(Y)-phosphorylation regulated kinase 1B	6	0.524631
KCNJ12	potassium inwardly-rectifying channel, subfamily J, member 12	6	0.524631
CALU	calumenin	27	0.52463
TUBA1A	tubulin, alpha 1a	3	0.52463
THOC7	THO complex 7 homolog (Drosophila)	3	0.52463
ARPP-19		19	0.52368
DCUN1D3	DCN1, defective in cullin neddylation 1, domain containing 3	24	0.522379
LOC90379		8	0.520147
PQLC2	PQ loop repeat containing 2	8	0.520147
CHST2	carbohydrate (N-acetylglucosamine-6-O) sulfotransferase 2	8	0.520147
ARL4D	ADP-ribosylation factor-like 4D	12	0.520146
RAB32	RAB32, member RAS oncogene family	4	0.520146
VIP	vasoactive intestinal peptide	5	0.517493
BCL11A	B-cell CLL/lymphoma 11A (zinc finger protein)	35	0.517492
RNF20	ring finger protein 20, E3 ubiquitin protein ligase	12	0.515739
C14ORF28	chromosome 14 open reading frame 28	18	0.515738
NFE2L2	nuclear factor, erythroid 2-like 2	6	0.515738
D4S234E		16	0.513563
OSMR	oncostatin M receptor	8	0.513561
ADAMTS8	ADAM metallopeptidase with thrombospondin type 1 motif, 8	8	0.513561
CCR7	chemokine (C-C motif) receptor 7	9	0.512842
ZCCHC5	zinc finger, CCHC domain containing 5	9	0.512842
ZBTB34	zinc finger and BTB domain containing 34	38	0.512538
ITGA6	integrin, alpha 6	19	0.512537
CPEB4	cytoplasmic polyadenylation element binding protein 4	33	0.511796
RNF7	ring finger protein 7	15	0.510547
CCNJ	cyclin J	28	0.50896
CPEB2	cytoplasmic polyadenylation element binding protein 2	33	0.508685
PDHX	pyruvate dehydrogenase complex, component X	8	0.507143
NKAP	NFKB activating protein	1	0.507143
UGT2B28	UDP glucuronosyltransferase 2 family, polypeptide B28	1	0.507143
C11ORF75		6	0.507143
USP47	ubiquitin specific peptidase 47	31	0.507143
SNCG	synuclein, gamma (breast cancer-specific protein 1)	3	0.507143
RGS16	regulator of G-protein signaling 16	14	0.507143
MFAP2	microfibrillar-associated protein 2	3	0.507143
INPP4A	inositol polyphosphate-4-phosphatase, type I, 107kDa	1	0.507143
OMG	oligodendrocyte myelin glycoprotein	5	0.507143
DVL1	dishevelled segment polarity protein 1	3	0.507143
RASD1	RAS, dexamethasone-induced 1	7	0.507143
AMELY	amelogenin, Y-linked	3	0.507143
ZNF777	zinc finger protein 777	3	0.507143
SLC41A2	solute carrier family 41 (magnesium transporter), member 2	5	0.507143
TUBB2A	tubulin, beta 2A class IIa	3	0.507143
MGST2	microsomal glutathione S-transferase 2	1	0.507143
ACTN1	actinin, alpha 1	7	0.507143
COL4A1	collagen, type IV, alpha 1	17	0.507142
TMEM143	transmembrane protein 143	13	0.507142
NNT	nicotinamide nucleotide transhydrogenase	11	0.507141
MARK1	MAP/microtubule affinity-regulating kinase 1	21	0.50474
IGF2BP2	insulin-like growth factor 2 mRNA binding protein 2	19	0.504488
GNAI2	guanine nucleotide binding protein (G protein), alpha inhibiting activity polypeptide 2	11	0.502574
IQGAP2	IQ motif containing GTPase activating protein 2	10	0.50212
SLC20A1	solute carrier family 20 (phosphate transporter), member 1	10	0.50212
NDST2	N-deacetylase/N-sulfotransferase (heparan glucosaminyl) 2	8	0.50088
GEMIN7	gem (nuclear organelle) associated protein 7	8	0.50088
GRM5	glutamate receptor, metabotropic 5	8	0.50088
STARD3NL	STARD3 N-terminal like	7	0.5
HAPLN1	hyaluronan and proteoglycan link protein 1	6	0.498829
SLC4A4	solute carrier family 4 (sodium bicarbonate cotransporter), member 4	31	0.497514
SEMA4B	sema domain, immunoglobulin domain (Ig), transmembrane domain (TM) and short cytoplasmic domain, (semaphorin) 4B	4	0.494773
SLC39A6	solute carrier family 39 (zinc transporter), member 6	4	0.494773
SLC25A14	solute carrier family 25 (mitochondrial carrier, brain), member 14	4	0.494773
FBXL12	F-box and leucine-rich repeat protein 12	8	0.494773
BIN3	bridging integrator 3	8	0.494773
ABCB9	ATP-binding cassette, sub-family B (MDR/TAP), member 9	11	0.493679
SLCO5A1	solute carrier organic anion transporter family, member 5A1	11	0.493679
CACNA1D	calcium channel, voltage-dependent, L type, alpha 1D subunit	7	0.493058
MYH9	myosin, heavy chain 9, non-muscle	14	0.493055
FXR1	fragile X mental retardation, autosomal homolog 1	14	0.493055
FAM104A	family with sequence similarity 104, member A	20	0.492371
TBX5	T-box 5	16	0.491776
UGP2	UDP-glucose pyrophosphorylase 2	6	0.490784
KCNH7	potassium voltage-gated channel, subfamily H (eag-related), member 7	6	0.490784
SLC25A4	solute carrier family 25 (mitochondrial carrier; adenine nucleotide translocator), member 4	6	0.490784
HLX	H2.0-like homeobox	6	0.490784
C12ORF35		6	0.490784
ELL2	elongation factor, RNA polymerase II, 2	19	0.486653
GALNT7	UDP-N-acetyl-alpha-D-galactosamine:polypeptide N-acetylgalactosaminyltransferase 7 (GalNAc-T7)	21	0.486301
RBM9		16	0.485886
LIN28B	lin-28 homolog B (C. elegans)	34	0.485714
ACTR10	actin-related protein 10 homolog (S. cerevisiae)	9	0.485564
HNRNPF	heterogeneous nuclear ribonucleoprotein F	11	0.485093
DLGAP4	discs, large (Drosophila) homolog-associated protein 4	17	0.48435
ROBO2	roundabout, axon guidance receptor, homolog 2 (Drosophila)	14	0.482994
SAFB	scaffold attachment factor B	2	0.482993
CSN3	casein kappa	2	0.482993
NKX2-4	NK2 homeobox 4	4	0.482993
SYCP1	synaptonemal complex protein 1	2	0.482993
C1ORF26		8	0.482993
USP6	ubiquitin specific peptidase 6 (Tre-2 oncogene)	26	0.482993
ATXN1	ataxin 1	44	0.48195
ZNF385A	zinc finger protein 385A	13	0.48123
MNT	MNT, MAX dimerization protein	22	0.480911
CPD	carboxypeptidase D	31	0.480778
RNF44	ring finger protein 44	23	0.480011
PGGT1B	protein geranylgeranyltransferase type I, beta subunit	7	0.479731
MMD	monocyte to macrophage differentiation-associated	19	0.479388
MYCN	v-myc avian myelocytomatosis viral oncogene neuroblastoma derived homolog	15	0.478436
C11ORF57	chromosome 11 open reading frame 57	20	0.478436
MARCKS	myristoylated alanine-rich protein kinase C substrate	15	0.478436
ANGPTL2	angiopoietin-like 2	13	0.477744
CECR6	cat eye syndrome chromosome region, candidate 6	21	0.477578
CDH22	cadherin 22, type 2	8	0.477312
LRIG2	leucine-rich repeats and immunoglobulin-like domains 2	9	0.475447
HMBS	hydroxymethylbilane synthase	3	0.475447
KCNK10	potassium channel, subfamily K, member 10	9	0.475447
IRS2	insulin receptor substrate 2	22	0.474772
STK39	serine threonine kinase 39	16	0.47452
IGSF1	immunoglobulin superfamily, member 1	13	0.474305
CCNT2	cyclin T2	25	0.473081
IL13	interleukin 13	11	0.472761
ZFPM2	zinc finger protein, FOG family member 2	15	0.472492
BTBD10	BTB (POZ) domain containing 10	12	0.471761
EXOSC3	exosome component 3	4	0.471761
MAN2A1	mannosidase, alpha, class 2A, member 1	8	0.47176
TET1	tet methylcytosine dioxygenase 1	16	0.47176
DPP3	dipeptidyl-peptidase 3	8	0.47176
PRDM1	PR domain containing 1, with ZNF domain	21	0.471239
ARL5A	ADP-ribosylation factor-like 5A	14	0.470199
FBXO33	F-box protein 33	19	0.470035
ATG4D	autophagy related 4D, cysteine peptidase	5	0.469577
CEP135	centrosomal protein 135kDa	15	0.469577
SLC8A2	solute carrier family 8 (sodium/calcium exchanger), member 2	10	0.469576
RNF38	ring finger protein 38	32	0.469034
PKIA	protein kinase (cAMP-dependent, catalytic) inhibitor alpha	16	0.469034
SMARCAD1	SWI/SNF-related, matrix-associated actin-dependent regulator of chromatin, subfamily a, containing DEAD/H box 1	17	0.468556
DYRK1A	dual-specificity tyrosine-(Y)-phosphorylation regulated kinase 1A	36	0.468132
PLA2G3	phospholipase A2, group III	12	0.468131
TSC22D2	TSC22 domain family, member 2	20	0.467412
TTLL7	tubulin tyrosine ligase-like family, member 7	7	0.467106
ZBTB10	zinc finger and BTB domain containing 10	14	0.467104
THOC2	THO complex 2	8	0.466339
TGIF1	TGFB-induced factor homeobox 1	9	0.465744
PPARGC1A	peroxisome proliferator-activated receptor gamma, coactivator 1 alpha	32	0.465002
FBXL19	F-box and leucine-rich repeat protein 19	15	0.46104
LENG9	leukocyte receptor cluster (LRC) member 9	4	0.461039
SPTAN1	spectrin, alpha, non-erythrocytic 1	3	0.461039
SSTR3	somatostatin receptor 3	2	0.461039
GAP43	growth associated protein 43	6	0.461039
UBE2NL	ubiquitin-conjugating enzyme E2N-like	6	0.461039
TGFBRAP1	transforming growth factor, beta receptor associated protein 1	3	0.461039
TMSB10	thymosin beta 10	3	0.461039
DOC2A	double C2-like domains, alpha	6	0.461039
ANXA5	annexin A5	5	0.461039
AVL9	AVL9 homolog (S. cerevisiase)	5	0.461039
NEUROD6	neuronal differentiation 6	9	0.461038
TMSB4Y	thymosin beta 4, Y-linked	8	0.461038
CHKA	choline kinase alpha	11	0.461038
JMJD3		9	0.461038
FBXW7	F-box and WD repeat domain containing 7, E3 ubiquitin protein ligase	20	0.458952
OTUD4	OTU domain containing 4	32	0.458434
DLG5	discs, large homolog 5 (Drosophila)	14	0.458064
SOX4	SRY (sex determining region Y)-box 4	21	0.457082
LOXL3	lysyl oxidase-like 3	10	0.456886
SMAP1	small ArfGAP 1	16	0.455859
ANO4	anoctamin 4	8	0.455859
ADAMTS6	ADAM metallopeptidase with thrombospondin type 1 motif, 6	29	0.455329
BAHD1	bromo adjacent homology domain containing 1	21	0.455129
RSBN1L	round spermatid basic protein 1-like	7	0.455129
GRIK2	glutamate receptor, ionotropic, kainate 2	14	0.455129
SNN	stannin	21	0.455129
SH2B3	SH2B adaptor protein 3	26	0.454679
UBE2E3	ubiquitin-conjugating enzyme E2E 3	6	0.454158
KBTBD8	kelch repeat and BTB (POZ) domain containing 8	24	0.454158
KIF5B	kinesin family member 5B	6	0.454158
IRS1	insulin receptor substrate 1	11	0.453544
EIF2S2	eukaryotic translation initiation factor 2, subunit 2 beta, 38kDa	11	0.453544
PAX9	paired box 9	10	0.452807
KPNA2	karyopherin alpha 2 (RAG cohort 1, importin alpha 1)	5	0.452806
AR	androgen receptor	5	0.452806
TWF1	twinfilin actin-binding protein 1	20	0.452806
FAM103A1	family with sequence similarity 103, member A1	9	0.451908
KCTD7	potassium channel tetramerization domain containing 7	4	0.450794
LYN	v-yes-1 Yamaguchi sarcoma viral related oncogene homolog	4	0.450794
RPUSD3	RNA pseudouridylate synthase domain containing 3	8	0.450792
PSMD7	proteasome (prosome, macropain) 26S subunit, non-ATPase, 7	8	0.450792
LASS2		11	0.449885
MCF2	MCF.2 cell line derived transforming sequence	7	0.449365
TAF9B	TAF9B RNA polymerase II, TATA box binding protein (TBP)-associated factor, 31kDa	19	0.448173
ARID1A	AT rich interactive domain 1A (SWI-like)	12	0.44748
ANKRD13C	ankyrin repeat domain 13C	12	0.44748
PDE3B	phosphodiesterase 3B, cGMP-inhibited	12	0.44748
BEX2	brain expressed X-linked 2	3	0.447479
ARPC1B	actin related protein 2/3 complex, subunit 1B, 41kDa	3	0.447479
KIF26B	kinesin family member 26B	6	0.447479
RAP2C	RAP2C, member of RAS oncogene family	21	0.447479
FAF1	Fas (TNFRSF6) associated factor 1	3	0.447479
COPS7B	COP9 signalosome subunit 7B	18	0.447479
DYNLT3	dynein, light chain, Tctex-type 3	15	0.447478
FNIP1	folliculin interacting protein 1	17	0.446706
ADAMTS9	ADAM metallopeptidase with thrombospondin type 1 motif, 9	11	0.446287
RBM26	RNA binding motif protein 26	8	0.44584
GABBR2	gamma-aminobutyric acid (GABA) B receptor, 2	24	0.44584
TRIM67	tripartite motif containing 67	10	0.444863
ZHX1	zinc fingers and homeoboxes 1	15	0.444862
SMS	spermine synthase	5	0.444862
LIN28		29	0.444325
STAG1	stromal antigen 1	12	0.444212
CBX2	chromobox homolog 2	16	0.443404
ZNF281	zinc finger protein 281	9	0.443136
WNT1	wingless-type MMTV integration site family, member 1	9	0.443136
ZFYVE26	zinc finger, FYVE domain containing 26	18	0.443134
FAM126B	family with sequence similarity 126, member B	20	0.44292
TDG	thymine-DNA glycosylase	15	0.442275
LMBR1L	limb development membrane protein 1-like	8	0.440995
NME6	NME/NM23 nucleoside diphosphate kinase 6	8	0.440995
SGK1	serum/glucocorticoid regulated kinase 1	12	0.440994
TRIM63	tripartite motif containing 63, E3 ubiquitin protein ligase	6	0.440994
KIAA0196	KIAA0196	4	0.440994
CHD8	chromodomain helicase DNA binding protein 8	4	0.440994
STAG2	stromal antigen 2	16	0.440994
ARRDC4	arrestin domain containing 4	20	0.440993
BTBD3	BTB (POZ) domain containing 3	26	0.439524
ITGB3	integrin, beta 3 (platelet glycoprotein IIIa, antigen CD61)	24	0.439402
NKD1	naked cuticle homolog 1 (Drosophila)	9	0.438873
TMEFF1	transmembrane protein with EGF-like and two follistatin-like domains 1	9	0.438873
RNF139	ring finger protein 139	9	0.438873
USP44	ubiquitin specific peptidase 44	7	0.43827
CDKN1C	cyclin-dependent kinase inhibitor 1C (p57, Kip2)	7	0.43827
MAP2K4	mitogen-activated protein kinase kinase 4	24	0.437822
REV3L	REV3-like, polymerase (DNA directed), zeta, catalytic subunit	12	0.43782
NFIB	nuclear factor I/B	39	0.437579
SMARCC1	SWI/SNF related, matrix associated, actin dependent regulator of chromatin, subfamily c, member 1	22	0.437535
ADRA2B	adrenoceptor alpha 2B	5	0.437192
DHX15	DEAH (Asp-Glu-Ala-His) box helicase 15	5	0.437192
TSC22D4	TSC22 domain family, member 4	5	0.437192
SLC16A14	solute carrier family 16, member 14	21	0.436475
C10ORF12	chromosome 10 open reading frame 12	8	0.436252
FNDC3B	fibronectin type III domain containing 3B	31	0.435496
GALC	galactosylceramidase	17	0.435426
PGM1	phosphoglucomutase 1	6	0.434694
UMOD	uromodulin	3	0.434694
FAM135A	family with sequence similarity 135, member A	14	0.432927
HOXD1	homeobox D1	14	0.432927
PRKAG2	protein kinase, AMP-activated, gamma 2 non-catalytic subunit	11	0.432448
PPP1CC	protein phosphatase 1, catalytic subunit, gamma isozyme	11	0.432448
CEP350	centrosomal protein 350kDa	27	0.431951
PXT1	peroxisomal, testis specific 1	8	0.431612
NOX4	NADPH oxidase 4	4	0.431611
SLC35B3	solute carrier family 35 (adenosine 3'-phospho 5'-phosphosulfate transporter), member B3	4	0.431611
VPS33B	vacuolar protein sorting 33 homolog B (yeast)	4	0.431611
SESN3	sestrin 3	4	0.431611
ZNF608	zinc finger protein 608	12	0.43161
EPHA3	EPH receptor A3	17	0.431072
HAS3	hyaluronan synthase 3	22	0.430777
GIPC1	GIPC PDZ domain containing family, member 1	9	0.430592
BACE2	beta-site APP-cleaving enzyme 2	9	0.430592
SNAP25	synaptosomal-associated protein, 25kDa	14	0.430304
SLC35F3	solute carrier family 35, member F3	10	0.429783
STARD13	StAR-related lipid transfer (START) domain containing 13	20	0.429783
C8ORF58	chromosome 8 open reading frame 58	10	0.429783
GHR	growth hormone receptor	15	0.429782
CLK2	CDC-like kinase 2	5	0.429782
ZBTB39	zinc finger and BTB domain containing 39	25	0.429782
SMARCD2	SWI/SNF related, matrix associated, actin dependent regulator of chromatin, subfamily d, member 2	12	0.428571
DAGLA	diacylglycerol lipase, alpha	20	0.427968
SLC5A9	solute carrier family 5 (sodium/sugar cotransporter), member 9	8	0.427067
CNTN4	contactin 4	17	0.426803
TNFAIP3	tumor necrosis factor, alpha-induced protein 3	17	0.426803
HECTD2	HECT domain containing E3 ubiquitin protein ligase 2	20	0.426171
C7ORF60	chromosome 7 open reading frame 60	21	0.426
FOXG1	forkhead box G1	11	0.425845
KCNMB2	potassium large conductance calcium-activated channel, subfamily M, beta member 2	13	0.425345
PPP1R12A	protein phosphatase 1, regulatory subunit 12A	14	0.42515
MAGI2	membrane associated guanylate kinase, WW and PDZ domain containing 2	18	0.424585
LCOR	ligand dependent nuclear receptor corepressor	22	0.424225
CHD9	chromodomain helicase DNA binding protein 9	23	0.424156
PHF15		30	0.423796
BLMH	bleomycin hydrolase	6	0.422621
MORF4L2	mortality factor 4 like 2	6	0.422621
RGS1	regulator of G-protein signaling 1	6	0.422621
CHST1	carbohydrate (keratan sulfate Gal-6) sulfotransferase 1	11	0.42262
CERCAM	cerebral endothelial cell adhesion molecule	8	0.42262
MAP3K5	mitogen-activated protein kinase kinase kinase 5	8	0.42262
SYT7	synaptotagmin VII	8	0.42262
TCP1	t-complex 1	3	0.422619
PARL	presenilin associated, rhomboid-like	1	0.422619
NASP	nuclear autoantigenic sperm protein (histone-binding)	5	0.422619
C11ORF24	chromosome 11 open reading frame 24	3	0.422619
TP53BP1	tumor protein p53 binding protein 1	1	0.422619
SPRYD4	SPRY domain containing 4	12	0.422619
DTD1	D-tyrosyl-tRNA deacylase 1	1	0.422619
RHEBL1	Ras homolog enriched in brain like 1	4	0.422619
RFWD2	ring finger and WD repeat domain 2, E3 ubiquitin protein ligase	3	0.422619
E2F3	E2F transcription factor 3	29	0.422619
TBC1D8	TBC1 domain family, member 8 (with GRAM domain)	5	0.422619
CCDC71	coiled-coil domain containing 71	4	0.422619
KCNC4	potassium voltage-gated channel, Shaw-related subfamily, member 4	16	0.422618
HAND2	heart and neural crest derivatives expressed 2	9	0.422618
KIAA1012		9	0.422618
ZNF362	zinc finger protein 362	19	0.420774
FARP1	FERM, RhoGEF (ARHGEF) and pleckstrin domain protein 1 (chondrocyte-derived)	14	0.420119
QKI	QKI, KH domain containing, RNA binding	39	0.419927
ARRDC3	arrestin domain containing 3	22	0.419441
WWP1	WW domain containing E3 ubiquitin protein ligase 1	10	0.419125
PAK7	p21 protein (Cdc42/Rac)-activated kinase 7	19	0.418944
PANX2	pannexin 2	8	0.418261
MORF4L1	mortality factor 4 like 1	8	0.418261
NANOS1	nanos homolog 1 (Drosophila)	7	0.417648
MAP4K3	mitogen-activated protein kinase kinase kinase kinase 3	13	0.41727
OSBPL3	oxysterol binding protein-like 3	25	0.417058
FAM83F	family with sequence similarity 83, member F	6	0.416829
PLXND1	plexin D1	12	0.416829
TBC1D15	TBC1 domain family, member 15	11	0.416312
NFAT5	nuclear factor of activated T-cells 5, tonicity-responsive	42	0.416015
FUCA1	fucosidase, alpha-L- 1, tissue	5	0.415691
KIAA1109	KIAA1109	5	0.415691
GTF2I	general transcription factor IIi	10	0.415691
ACVR2B	activin A receptor, type IIB	38	0.415333
AP1S1	adaptor-related protein complex 1, sigma 1 subunit	9	0.414934
IDH1	isocitrate dehydrogenase 1 (NADP+), soluble	8	0.413995
BCL9	B-cell CLL/lymphoma 9	12	0.413995
NR3C1	nuclear receptor subfamily 3, group C, member 1 (glucocorticoid receptor)	24	0.413995
MSI1	musashi RNA-binding protein 1	11	0.413227
ELAVL2	ELAV like neuron-specific RNA binding protein 2	22	0.413227
PCDH10	protocadherin 10	14	0.41279
ZIC2	Zic family member 2	7	0.41279
ZFP36L1	ZFP36 ring finger protein-like 1	10	0.412312
PCDH8	protocadherin 8	6	0.411198
TMEM2	transmembrane protein 2	15	0.411198
FSD1	fibronectin type III and SPRY domain containing 1	3	0.411197
ATP8B1	ATPase, aminophospholipid transporter, class I, type 8B, member 1	12	0.411196
PLAG1	pleiomorphic adenoma gene 1	32	0.41085
INSM1	insulinoma-associated 1	11	0.41019
HIC2	hypermethylated in cancer 2	27	0.409965
ZSWIM5	zinc finger, SWIM-type containing 5	16	0.409813
SKI	v-ski avian sarcoma viral oncogene homolog	10	0.408986
NKX2-2	NK2 homeobox 2	5	0.408986
MAPK6	mitogen-activated protein kinase 6	12	0.408437
USP32	ubiquitin specific peptidase 32	12	0.408437
UBE2F	ubiquitin-conjugating enzyme E2F (putative)	7	0.408047
RNF13	ring finger protein 13	7	0.408047
BAZ2A	bromodomain adjacent to zinc finger domain, 2A	21	0.408046
SLC38A2	solute carrier family 38, member 2	21	0.408046
CHFR	checkpoint with forkhead and ring finger domains, E3 ubiquitin protein ligase	9	0.407527
CHRD	chordin	9	0.407527
NARG1		20	0.407344
SETD8	SET domain containing (lysine methyltransferase) 8	11	0.407194
NFIA	nuclear factor I/A	11	0.407194
COL19A1	collagen, type XIX, alpha 1	28	0.406877
PNKD	paroxysmal nonkinesigenic dyskinesia	15	0.4068
RAB15	RAB15, member RAS oncogene family	17	0.406671
MORC3	MORC family CW-type zinc finger 3	10	0.405715
E2F7	E2F transcription factor 7	22	0.405714
PHIP	pleckstrin homology domain interacting protein	2	0.405714
SUV420H2	suppressor of variegation 4-20 homolog 2 (Drosophila)	6	0.405714
LMTK2	lemur tyrosine kinase 2	6	0.405714
NONO	non-POU domain containing, octamer-binding	8	0.405714
FBXO32	F-box protein 32	2	0.405714
PRKRA	protein kinase, interferon-inducible double stranded RNA dependent activator	8	0.405714
PELI1	pellino E3 ubiquitin protein ligase 1	16	0.405714
CDX2	caudal type homeobox 2	6	0.405714
NXT2	nuclear transport factor 2-like export factor 2	15	0.404635
LONRF1	LON peptidase N-terminal domain and ring finger 1	11	0.404245
POU2F2	POU class 2 homeobox 2	18	0.403919
GOLGA1	golgin A1	17	0.402871
LSM11	LSM11, U7 small nuclear RNA associated	15	0.402495
GLDC	glycine dehydrogenase (decarboxylating)	5	0.402494
ZSWIM3	zinc finger, SWIM-type containing 3	5	0.402494
AP2A1	adaptor-related protein complex 2, alpha 1 subunit	5	0.402494
PIK3CA	phosphatidylinositol-4,5-bisphosphate 3-kinase, catalytic subunit alpha	5	0.402494
ADCY3	adenylate cyclase 3	5	0.402494
PCGF3	polycomb group ring finger 3	28	0.402266
ZCCHC2	zinc finger, CCHC domain containing 2	18	0.40214
SLC17A6	solute carrier family 17 (vesicular glutamate transporter), member 6	13	0.402003
YWHAE	tyrosine 3-monooxygenase/tryptophan 5-monooxygenase activation protein, epsilon polypeptide	8	0.401696
DDX19A	DEAD (Asp-Glu-Ala-Asp) box polypeptide 19A	8	0.401696
PRPF38B	pre-mRNA processing factor 38B	14	0.40113
ZBTB5	zinc finger and BTB domain containing 5	20	0.400903
PDIK1L	PDLIM1 interacting kinase 1 like	23	0.400835
RYBP	RING1 and YY1 binding protein	26	0.400782
TFEB	transcription factor EB	6	0.400377
C20ORF39		6	0.400377
REV1	REV1, polymerase (DNA directed)	6	0.400377
FGA	fibrinogen alpha chain	6	0.400377
LMO1	LIM domain only 1 (rhombotin 1)	3	0.400376
RAB2A	RAB2A, member RAS oncogene family	3	0.400376
PPIC	peptidylprolyl isomerase C (cyclophilin C)	3	0.400376
BBX	bobby sox homolog (Drosophila)	3	0.400376
MRPS23	mitochondrial ribosomal protein S23	3	0.400376
HLF	hepatic leukemia factor	27	0.400376
DNAJB9	DnaJ (Hsp40) homolog, subfamily B, member 9	12	0.400375
PHTF2	putative homeodomain transcription factor 2	20	0.399326
VAV3	vav 3 guanine nucleotide exchange factor	17	0.399141
ONECUT2	one cut homeobox 2	41	0.399095
DICER1	dicer 1, ribonuclease type III	22	0.39847
CDH2	cadherin 2, type 1, N-cadherin (neuronal)	11	0.39847
COL4A5	collagen, type IV, alpha 5	11	0.39847
HEY1	hes-related family bHLH transcription factor with YRPW motif 1	11	0.39847
DMP1	dentin matrix acidic phosphoprotein 1	11	0.39847
RAD21	RAD21 homolog (S. pombe)	11	0.39847
KIAA1539		11	0.39847
BCAT2	branched chain amino-acid transaminase 2, mitochondrial	4	0.397759
ZNF689	zinc finger protein 689	8	0.397759
JMJD1A		8	0.397759
ADRB3	adrenoceptor beta 3	8	0.397759
WDFY3	WD repeat and FYVE domain containing 3	28	0.397759
B3GAT3	beta-1,3-glucuronyltransferase 3 (glucuronosyltransferase I)	8	0.397759
XKR8	XK, Kell blood group complex subunit-related family, member 8	8	0.397759
CREB1	cAMP responsive element binding protein 1	16	0.397759
AMT	aminomethyltransferase	8	0.397759
SENP2	SUMO1/sentrin/SMT3 specific peptidase 2	13	0.39716
BCO2	beta-carotene oxygenase 2	9	0.396894
MMP11	matrix metallopeptidase 11 (stromelysin 3)	9	0.396894
ANK1	ankyrin 1, erythrocytic	18	0.396894
RGAG1	retrotransposon gag domain containing 1	9	0.396894
SOCS6	suppressor of cytokine signaling 6	23	0.396745
DLC1	deleted in liver cancer 1	19	0.396531
C2ORF55		5	0.396206
CHGA	chromogranin A (parathyroid secretory protein 1)	5	0.396206
CNOT1	CCR4-NOT transcription complex, subunit 1	10	0.396205
SUV420H1	suppressor of variegation 4-20 homolog 1 (Drosophila)	15	0.396205
RAB40C	RAB40C, member RAS oncogene family	11	0.395642
KTELC1		17	0.395479
CACNB2	calcium channel, voltage-dependent, beta 2 subunit	18	0.395176
PON2	paraoxonase 2	6	0.395175
C1QL3	complement component 1, q subcomponent-like 3	6	0.395175
ATP2B1	ATPase, Ca++ transporting, plasma membrane 1	25	0.394971
MFHAS1	malignant fibrous histiocytoma amplified sequence 1	13	0.394782
SEC24A	SEC24 family member A	21	0.394444
RGS2	regulator of G-protein signaling 2, 24kDa	7	0.394443
CA2	carbonic anhydrase II	7	0.394443
3-Mar	membrane-associated ring finger (C3HC4) 3, E3 ubiquitin protein ligase	7	0.394443
WIF1	WNT inhibitory factor 1	7	0.394443
RNF165	ring finger protein 165	29	0.394293
XPO1	exportin 1 (CRM1 homolog, yeast)	8	0.393899
KPNA4	karyopherin alpha 4 (importin alpha 3)	16	0.393897
CDC25A	cell division cycle 25A	17	0.393672
USP48	ubiquitin specific peptidase 48	9	0.393474
AHCTF1	AT hook containing transcription factor 1	10	0.393134
ARL6IP6	ADP-ribosylation-like factor 6 interacting protein 6	11	0.392857
INPP5A	inositol polyphosphate-5-phosphatase, 40kDa	12	0.392626
FRY	furry homolog (Drosophila)	12	0.392626
COL5A2	collagen, type V, alpha 2	14	0.392265
MLL3		17	0.391883
ICOS	inducible T-cell co-stimulator	18	0.391784
FERMT2	fermitin family member 2	11	0.390111
SEMA6A	sema domain, transmembrane domain (TM), and cytoplasmic domain, (semaphorin) 6A	21	0.39011
IL12A	interleukin 12A (natural killer cell stimulatory factor 1, cytotoxic lymphocyte maturation factor 1, p35)	3	0.39011
DNAJB11	DnaJ (Hsp40) homolog, subfamily B, member 11	3	0.39011
VEGFC	vascular endothelial growth factor C	2	0.39011
BACH2	BTB and CNC homology 1, basic leucine zipper transcription factor 2	31	0.39011
TMEM47	transmembrane protein 47	21	0.39011
RASL10B	RAS-like, family 10, member B	16	0.39011
ZNF579	zinc finger protein 579	2	0.39011
ZNF644	zinc finger protein 644	13	0.39011
MTTP	microsomal triglyceride transfer protein	4	0.39011
UNC5C	unc-5 homolog C (C. elegans)	6	0.39011
G6PC3	glucose 6 phosphatase, catalytic, 3	2	0.39011
MPP1	membrane protein, palmitoylated 1, 55kDa	3	0.39011
EPHA4	EPH receptor A4	23	0.39011
NPAS2	neuronal PAS domain protein 2	12	0.39011
DSPP	dentin sialophosphoprotein	1	0.390109
CFC1	cripto, FRL-1, cryptic family 1	1	0.390109
LINGO1	leucine rich repeat and Ig domain containing 1	9	0.390109
MAP2K1	mitogen-activated protein kinase kinase 1	10	0.390109
MATN3	matrilin 3	1	0.390109
CCDC43	coiled-coil domain containing 43	9	0.390109
TRPM7	transient receptor potential cation channel, subfamily M, member 7	9	0.390109
EXOSC9	exosome component 9	1	0.390109
DCX	doublecortin	37	0.389301
CAMTA1	calmodulin binding transcription activator 1	25	0.388913
B3GNT5	UDP-GlcNAc:betaGal beta-1,3-N-acetylglucosaminyltransferase 5	17	0.388353
DMRT2	doublesex and mab-3 related transcription factor 2	15	0.38812
FLRT3	fibronectin leucine rich transmembrane protein 3	13	0.387815
FRMD4B	FERM domain containing 4B	13	0.387815
TMCC1	transmembrane and coiled-coil domain family 1	25	0.387724
SIM2	single-minded family bHLH transcription factor 2	11	0.387401
ZDHHC5	zinc finger, DHHC-type containing 5	9	0.386804
RPS6KA4	ribosomal protein S6 kinase, 90kDa, polypeptide 4	9	0.386804
ZNF521	zinc finger protein 521	8	0.386395
ETNK2	ethanolamine kinase 2	8	0.386395
DOCK10	dedicator of cytokinesis 10	8	0.386395
ZFHX3	zinc finger homeobox 3	24	0.386395
NKRF	NFKB repressing factor	8	0.386395
SPATA2	spermatogenesis associated 2	15	0.386149
DAZAP1	DAZ associated protein 1	7	0.385871
TNFRSF11B	tumor necrosis factor receptor superfamily, member 11b	7	0.385871
DCN	decorin	7	0.385871
PPP3CA	protein phosphatase 3, catalytic subunit, alpha isozyme	19	0.385428
DMXL2	Dmx-like 2	12	0.385172
PLCXD3	phosphatidylinositol-specific phospholipase C, X domain containing 3	29	0.385004
CASKIN1	CASK interacting protein 1	11	0.38473
MYST4		11	0.38473
PTPRU	protein tyrosine phosphatase, receptor type, U	11	0.38473
ZIC5	Zic family member 5	16	0.384563
CTDSPL2	CTD (carboxy-terminal domain, RNA polymerase II, polypeptide A) small phosphatase like 2	21	0.384476
MAP3K3	mitogen-activated protein kinase kinase kinase 3	21	0.384476
AFF4	AF4/FMR2 family, member 4	31	0.384387
EDN1	endothelin 1	10	0.3842
SATB1	SATB homeobox 1	10	0.3842
CBLB	Cbl proto-oncogene B, E3 ubiquitin protein ligase	10	0.3842
SGCZ	sarcoglycan, zeta	5	0.384199
SCN3A	sodium channel, voltage-gated, type III, alpha subunit	20	0.384199
EDNRB	endothelin receptor type B	18	0.383554
IL10	interleukin 10	9	0.383553
MAP3K12	mitogen-activated protein kinase kinase kinase 12	9	0.383553
LIPH	lipase, member H	9	0.383553
JAG2	jagged 2	9	0.383553
EIF2C1		31	0.383449
STC1	stanniocalcin 1	26	0.383306
WEE1	WEE1 G2 checkpoint kinase	13	0.383305
TMED5	transmembrane emp24 protein transport domain containing 5	13	0.383305
TNPO1	transportin 1	25	0.383039
SPTBN4	spectrin, beta, non-erythrocytic 4	12	0.382749
PAK1	p21 protein (Cdc42/Rac)-activated kinase 1	12	0.382749
GGA3	golgi-associated, gamma adaptin ear containing, ARF binding protein 3	12	0.382749
SLITRK4	SLIT and NTRK-like family, member 4	4	0.382749
PRG4	proteoglycan 4	4	0.382749
NAP1L1	nucleosome assembly protein 1-like 1	18	0.381948
JOSD1	Josephin domain containing 1	18	0.381948
TMEM135	transmembrane protein 135	18	0.381948
C19ORF6		7	0.38172
VIM	vimentin	7	0.38172
KCTD3	potassium channel tetramerization domain containing 3	7	0.38172
PI4K2B	phosphatidylinositol 4-kinase type 2 beta	13	0.38109
CASP3	caspase 3, apoptosis-related cysteine peptidase	13	0.38109
GALNTL2		9	0.380357
RAPGEF4	Rap guanine nucleotide exchange factor (GEF) 4	9	0.380357
PNPLA2	patatin-like phospholipase domain containing 2	3	0.380357
PHF16		15	0.380357
ZNF318	zinc finger protein 318	9	0.380357
BRSK1	BR serine/threonine kinase 1	3	0.380357
PRPF19	pre-mRNA processing factor 19	3	0.380357
CNOT6	CCR4-NOT transcription complex, subunit 6	27	0.380357
BAI1	brain-specific angiogenesis inhibitor 1	6	0.380357
USP6NL	USP6 N-terminal like	14	0.37968
EDEM3	ER degradation enhancer, mannosidase alpha-like 3	25	0.379598
ACVR1	activin A receptor, type I	11	0.379495
CBLN4	cerebellin 4 precursor	8	0.379173
TANK	TRAF family member-associated NFKB activator	5	0.378465
ZFP36L2	ZFP36 ring finger protein-like 2	5	0.378465
GATA6	GATA binding protein 6	12	0.377994
SLC35A4	solute carrier family 35, member A4	7	0.377661
GLT8D3		16	0.377409
BDNF	brain-derived neurotrophic factor	20	0.377058
ANKRD49	ankyrin repeat domain 49	11	0.37693
SLC39A10	solute carrier family 39 (zinc transporter), member 10	19	0.376395
CBFB	core-binding factor, beta subunit	19	0.376395
PTPRD	protein tyrosine phosphatase, receptor type, D	27	0.376177
TMEM165	transmembrane protein 165	4	0.375662
CDKN1A	cyclin-dependent kinase inhibitor 1A (p21, Cip1)	14	0.375662
GLUD2	glutamate dehydrogenase 2	4	0.375662
PACS2	phosphofurin acidic cluster sorting protein 2	4	0.375662
KIAA0922	KIAA0922	2	0.375661
SPPL2A	signal peptide peptidase like 2A	2	0.375661
GSK3B	glycogen synthase kinase 3 beta	2	0.375661
LEAP2	liver expressed antimicrobial peptide 2	2	0.375661
WDR44	WD repeat domain 44	8	0.375661
CLK3	CDC-like kinase 3	8	0.375661
FLJ10490		2	0.375661
CYP46A1	cytochrome P450, family 46, subfamily A, polypeptide 1	8	0.375661
LDHB	lactate dehydrogenase B	2	0.375661
PPP3R1	protein phosphatase 3, regulatory subunit B, alpha	18	0.375661
LBA1		8	0.375661
NSMAF	neutral sphingomyelinase (N-SMase) activation associated factor	6	0.37566
CCNE1	cyclin E1	6	0.37566
CDC42	cell division cycle 42	15	0.374737
RDH10	retinol dehydrogenase 10 (all-trans)	13	0.374595
XRN1	5'-3' exoribonuclease 1	24	0.374506
SYPL1	synaptophysin-like 1	11	0.374401
CCNE2	cyclin E2	11	0.374401
RGS17	regulator of G-protein signaling 17	7	0.373684
CDK6	cyclin-dependent kinase 6	37	0.373047
MAP3K8	mitogen-activated protein kinase kinase kinase 8	10	0.3729
THRSP	thyroid hormone responsive	5	0.372899
KHDRBS3	KH domain containing, RNA binding, signal transduction associated 3	5	0.372899
FHOD3	formin homology 2 domain containing 3	5	0.372899
ITGB8	integrin, beta 8	28	0.372703
SATB2	SATB homeobox 2	21	0.372378
SCN11A	sodium channel, voltage-gated, type XI, alpha subunit	8	0.372215
DUSP10	dual specificity phosphatase 10	8	0.372215
RP5-1022P6.2		11	0.371904
SLC25A24	solute carrier family 25 (mitochondrial carrier; phosphate carrier), member 24	14	0.371728
RAB11A	RAB11A, member RAS oncogene family	14	0.371728
IKZF4	IKAROS family zinc finger 4 (Eos)	23	0.371474
KLF12	Kruppel-like factor 12	38	0.371318
PDE12	phosphodiesterase 12	9	0.371081
SMAD6	SMAD family member 6	6	0.37108
CREB3	cAMP responsive element binding protein 3	3	0.37108
PTX3	pentraxin 3, long	6	0.37108
HCN2	hyperpolarization activated cyclic nucleotide-gated potassium channel 2	3	0.37108
ZNF804A	zinc finger protein 804A	3	0.37108
CNR1	cannabinoid receptor 1 (brain)	22	0.370669
SLC6A1	solute carrier family 6 (neurotransmitter transporter), member 1	16	0.370515
PHOX2B	paired-like homeobox 2b	10	0.370177
EPC2	enhancer of polycomb homolog 2 (Drosophila)	10	0.370177
CALB2	calbindin 2	7	0.369792
EFEMP1	EGF containing fibulin-like extracellular matrix protein 1	7	0.369792
IER5	immediate early response 5	7	0.369792
RET	ret proto-oncogene	14	0.369791
PAPD5	PAP associated domain containing 5	25	0.369637
RPS6KA3	ribosomal protein S6 kinase, 90kDa, polypeptide 3	28	0.368832
FASLG	Fas ligand (TNF superfamily, member 6)	12	0.368832
MYOD1	myogenic differentiation 1	4	0.368831
CHIC2	cysteine-rich hydrophobic domain 2	4	0.368831
FAM70A		16	0.368831
LHX2	LIM homeobox 2	4	0.368831
SNRPC	small nuclear ribonucleoprotein polypeptide C	4	0.368831
JARID1B		4	0.368831
TMEM65	transmembrane protein 65	13	0.368316
MYH10	myosin, heavy chain 10, non-muscle	13	0.368316
FAM178A	family with sequence similarity 178, member A	22	0.368222
PLCG1	phospholipase C, gamma 1	9	0.368087
LPPR4	lipid phosphate phosphatase-related protein type 4	18	0.368087
USP45	ubiquitin specific peptidase 45	9	0.368087
CDYL	chromodomain protein, Y-like	14	0.367876
MIB1	mindbomb E3 ubiquitin protein ligase 1	25	0.367495
ORC2L		10	0.367495
PRKCD	protein kinase C, delta	5	0.367495
RIPK5		10	0.367495
SMAD1	SMAD family member 1	10	0.367495
SEMA6B	sema domain, transmembrane domain (TM), and cytoplasmic domain, (semaphorin) 6B	5	0.367495
CLDND1	claudin domain containing 1	10	0.367495
PTH	parathyroid hormone	5	0.367495
KLHL13	kelch-like family member 13	10	0.367495
EIF2C4		21	0.367241
DNMT3A	DNA (cytosine-5-)-methyltransferase 3 alpha	16	0.367162
ERBB3	v-erb-b2 avian erythroblastic leukemia viral oncogene homolog 3	11	0.36701
RBM38	RNA binding motif protein 38	11	0.36701
RIOK3	RIO kinase 3	12	0.366609
PSD3	pleckstrin and Sec7 domain containing 3	33	0.366208
COL4A6	collagen, type IV, alpha 6	14	0.36598
SNX18	sorting nexin 18	7	0.365979
STAB2	stabilin 2	7	0.365979
C15ORF27	chromosome 15 open reading frame 27	7	0.365979
IGF1R	insulin-like growth factor 1 receptor	29	0.365849
C15ORF39	chromosome 15 open reading frame 39	8	0.365508
CPA4	carboxypeptidase A4	10	0.36485
SCOC	short coiled-coil protein	10	0.36485
DAPK1	death-associated protein kinase 1	12	0.364414
ESRRG	estrogen-related receptor gamma	25	0.364327
MECP2	methyl CpG binding protein 2 (Rett syndrome)	38	0.364299
PCDH19	protocadherin 19	27	0.364172
LBR	lamin B receptor	14	0.364102
JAG1	jagged 1	14	0.364102
SEMA4F	sema domain, immunoglobulin domain (Ig), transmembrane domain (TM) and short cytoplasmic domain, (semaphorin) 4F	15	0.363978
FMR1	fragile X mental retardation 1	17	0.363773
BCL2L11	BCL2-like 11 (apoptosis facilitator)	23	0.363373
FRS2	fibroblast growth factor receptor substrate 2	28	0.363172
GOT2	glutamic-oxaloacetic transaminase 2, mitochondrial	8	0.362246
TMEM161B	transmembrane protein 161B	8	0.362246
NME7	NME/NM23 family member 7	5	0.362245
IGSF8	immunoglobulin superfamily, member 8	1	0.362245
RB1	retinoblastoma 1	13	0.362245
NAPRT1	nicotinate phosphoribosyltransferase domain containing 1	3	0.362245
DOCK6	dedicator of cytokinesis 6	1	0.362245
GNG10	guanine nucleotide binding protein (G protein), gamma 10	2	0.362245
EPHB6	EPH receptor B6	1	0.362245
SCG5	secretogranin V (7B2 protein)	4	0.362245
C19ORF70	chromosome 19 open reading frame 70	1	0.362245
DRAP1	DR1-associated protein 1 (negative cofactor 2 alpha)	1	0.362245
KIAA1787		2	0.362245
GDF11	growth differentiation factor 11	3	0.362245
COL9A3	collagen, type IX, alpha 3	3	0.362245
MOSPD3	motile sperm domain containing 3	2	0.362245
RPS29	ribosomal protein S29	3	0.362245
BRWD3	bromodomain and WD repeat domain containing 3	3	0.362245
PDSS1	prenyl (decaprenyl) diphosphate synthase, subunit 1	5	0.362245
CITED2	Cbp/p300-interacting transactivator, with Glu/Asp-rich carboxy-terminal domain, 2	6	0.362244
SIX4	SIX homeobox 4	22	0.361073
CAMSAP1L1		19	0.360889
BMI1	BMI1 polycomb ring finger oncogene	13	0.360266
MEF2D	myocyte enhancer factor 2D	26	0.360265
RELN	reelin	11	0.359908
IKBKAP	inhibitor of kappa light polypeptide gene enhancer in B-cells, kinase complex-associated protein	9	0.359393
FAM46A	family with sequence similarity 46, member A	27	0.359392
APPBP2	amyloid beta precursor protein (cytoplasmic tail) binding protein 2	26	0.359284
SFRS10		8	0.359039
IL22RA1	interleukin 22 receptor, alpha 1	8	0.359039
C15ORF41	chromosome 15 open reading frame 41	15	0.358827
LGR4	leucine-rich repeat containing G protein-coupled receptor 4	13	0.358307
RAD23B	RAD23 homolog B (S. cerevisiae)	19	0.358205
MYCBP2	MYC binding protein 2, E3 ubiquitin protein ligase	6	0.357984
C10ORF104		6	0.357984
CHCHD4	coiled-coil-helix-coiled-coil-helix domain containing 4	6	0.357984
EEA1	early endosome antigen 1	16	0.357458
PEX13	peroxisomal biogenesis factor 13	5	0.357143
LOXL4	lysyl oxidase-like 4	10	0.357143
RHOG	ras homolog family member G	5	0.357143
INTS2	integrator complex subunit 2	14	0.356784
TSGA14		18	0.356585
STAT3	signal transducer and activator of transcription 3 (acute-phase response factor)	18	0.356585
GAS2	growth arrest-specific 2	9	0.356584
SNX4	sorting nexin 4	9	0.356584
FIGN	fidgetin	26	0.35637
FBRS	fibrosin	8	0.355891
ADM	adrenomedullin	8	0.355891
SUPT3H	suppressor of Ty 3 homolog (S. cerevisiae)	8	0.355891
TSG101	tumor susceptibility 101	4	0.35589
MAP4K4	mitogen-activated protein kinase kinase kinase kinase 4	20	0.35589
NEGR1	neuronal growth regulator 1	20	0.35589
SCRT2	scratch family zinc finger 2	12	0.35589
MTMR4	myotubularin related protein 4	19	0.355562
SERPINE1	serpin peptidase inhibitor, clade E (nexin, plasminogen activator inhibitor type 1), member 1	10	0.354646
PIM1	pim-1 oncogene	10	0.354646
NAP1L5	nucleosome assembly protein 1-like 5	10	0.354646
NKIRAS2	NFKB inhibitor interacting Ras-like 2	10	0.354646
SLC4A7	solute carrier family 4, sodium bicarbonate cotransporter, member 7	20	0.354645
GPR124	G protein-coupled receptor 124	13	0.354454
TRPS1	trichorhinophalangeal syndrome I	29	0.354389
UBE2G1	ubiquitin-conjugating enzyme E2G 1	16	0.354336
SCN1A	sodium channel, voltage-gated, type I, alpha subunit	16	0.354336
AMMECR1L	AMMECR1-like	22	0.354195
FNDC3A	fibronectin type III domain containing 3A	24	0.353821
TP53INP1	tumor protein p53 inducible nuclear protein 1	27	0.353821
RAP1GDS1	RAP1, GTP-GDP dissociation stimulator 1	6	0.35382
P4HA1	prolyl 4-hydroxylase, alpha polypeptide I	6	0.35382
FXR2	fragile X mental retardation, autosomal homolog 2	6	0.35382
SERTAD3	SERTA domain containing 3	6	0.35382
PPP1R15B	protein phosphatase 1, regulatory subunit 15B	17	0.353337
ZFHX4	zinc finger homeobox 4	17	0.353337
BAT2D1		11	0.353074
BRD1	bromodomain containing 1	11	0.353074
NRAS	neuroblastoma RAS viral (v-ras) oncogene homolog	11	0.353074
NEFL	neurofilament, light polypeptide	11	0.353074
CTSC	cathepsin C	8	0.352795
JDP2	Jun dimerization protein 2	8	0.352795
CHST7	carbohydrate (N-acetylglucosamine 6-O) sulfotransferase 7	5	0.352184
CAMK4	calcium/calmodulin-dependent protein kinase IV	5	0.352184
MEPCE	methylphosphate capping enzyme	5	0.352184
ARF4	ADP-ribosylation factor 4	7	0.351484
MXRA5	matrix-remodelling associated 5	7	0.351484
ENPEP	glutamyl aminopeptidase (aminopeptidase A)	7	0.351484
KLC2	kinesin light chain 2	9	0.351098
SALL1	spalt-like transcription factor 1	9	0.351098
RALB	v-ral simian leukemia viral oncogene homolog B	9	0.351098
EGR1	early growth response 1	11	0.350853
CHUK	conserved helix-loop-helix ubiquitous kinase	11	0.350853
CAPZA2	capping protein (actin filament) muscle Z-line, alpha 2	11	0.350853
SNX6	sorting nexin 6	15	0.350559
HIVEP2	human immunodeficiency virus type I enhancer binding protein 2	15	0.350559
DOCK4	dedicator of cytokinesis 4	17	0.350464
ABL2	c-abl oncogene 2, non-receptor tyrosine kinase	21	0.350329
MXD1	MAX dimerization protein 1	23	0.350279
SCN8A	sodium channel, voltage gated, type VIII, alpha subunit	10	0.349754
C13ORF15		4	0.349754
ARF5	ADP-ribosylation factor 5	4	0.349754
MTA1	metastasis associated 1	4	0.349754
BAAT	bile acid CoA: amino acid N-acyltransferase (glycine N-choloyltransferase)	14	0.349754
TNFSF11	tumor necrosis factor (ligand) superfamily, member 11	10	0.349754
PRICKLE1	prickle homolog 1 (Drosophila)	4	0.349754
CBLL1	Cbl proto-oncogene-like 1, E3 ubiquitin protein ligase	2	0.349753
C5ORF13		16	0.349753
DVL3	dishevelled segment polarity protein 3	15	0.348952
RSPO2	R-spondin 2	15	0.348952
PURA	purine-rich element binding protein A	13	0.348829
COL11A1	collagen, type XI, alpha 1	11	0.348661
PHF6	PHD finger protein 6	22	0.348661
KIAA2022	KIAA2022	31	0.348591
CEP120	centrosomal protein 120kDa	9	0.348419
IMPDH1	IMP (inosine 5'-monophosphate) dehydrogenase 1	7	0.348039
ATAD2B	ATPase family, AAA domain containing 2B	21	0.348039
FNBP4	formin binding protein 4	7	0.348039
YOD1	YOD1 deubiquitinase	24	0.347755
BSN	bassoon presynaptic cytomatrix protein	22	0.347574
SURF4	surfeit 4	10	0.347358
ZZZ3	zinc finger, ZZ-type containing 3	10	0.347358
CEP76	centrosomal protein 76kDa	5	0.347358
FOXP4	forkhead box P4	15	0.347358
SCN9A	sodium channel, voltage-gated, type IX, alpha subunit	5	0.347358
SNX2	sorting nexin 2	5	0.347358
GMCL1	germ cell-less, spermatogenesis associated 1	5	0.347358
SMEK2	SMEK homolog 2, suppressor of mek1 (Dictyostelium)	13	0.346992
CBX1	chromobox homolog 1	13	0.346992
NF1	neurofibromin 1	16	0.346765
CFL2	cofilin 2 (muscle)	19	0.346609
POGZ	pogo transposable element with ZNF domain	14	0.346342
TNRC6B	trinucleotide repeat containing 6B	37	0.346205
BTG1	B-cell translocation gene 1, anti-proliferative	9	0.34578
UBE2I	ubiquitin-conjugating enzyme E2I	9	0.34578
RNF115	ring finger protein 115	3	0.345779
GSTA4	glutathione S-transferase alpha 4	3	0.345779
SMOX	spermine oxidase	3	0.345779
GPR37	G protein-coupled receptor 37 (endothelin receptor type B-like)	3	0.345779
SLC10A3	solute carrier family 10, member 3	3	0.345779
NTF3	neurotrophin 3	3	0.345779
LACTB	lactamase, beta	3	0.345779
DCTN1	dynactin 1	3	0.345779
TGFBR1	transforming growth factor, beta receptor 1	24	0.345779
ZKSCAN3	zinc finger with KRAB and SCAN domains 3	3	0.345779
ZNF326	zinc finger protein 326	10	0.344996
KLHDC8B	kelch domain containing 8B	10	0.344996
RUNX1	runt-related transcription factor 1	24	0.3448
RSF1	remodeling and spacing factor 1	7	0.344661
C4ORF16		7	0.344661
MIER2	mesoderm induction early response 1, family member 2	7	0.344661
RND3	Rho family GTPase 3	14	0.34466
ARID3B	AT rich interactive domain 3B (BRIGHT-like)	14	0.34466
TARBP2	TAR (HIV-1) RNA binding protein 2	11	0.344356
CD164	CD164 molecule, sialomucin	15	0.344214
MAPRE1	microtubule-associated protein, RP/EB family, member 1	15	0.344214
FBXO45	F-box protein 45	15	0.344214
CLCN5	chloride channel, voltage-sensitive 5	31	0.344014
ANKRA2	ankyrin repeat, family A (RFXANK-like), 2	4	0.343826
CNOT6L	CCR4-NOT transcription complex, subunit 6-like	28	0.343826
RNF19A	ring finger protein 19A, RBR E3 ubiquitin protein ligase	13	0.343377
KLF5	Kruppel-like factor 5 (intestinal)	9	0.343179
C17ORF63		9	0.343179
SEC23IP	SEC23 interacting protein	5	0.342665
LRRN3	leucine rich repeat neuronal 3	5	0.342665
FAM118A	family with sequence similarity 118, member A	10	0.342664
MSL2	male-specific lethal 2 homolog (Drosophila)	16	0.342375
SACS	spastic ataxia of Charlevoix-Saguenay (sacsin)	12	0.341894
GPR85	G protein-coupled receptor 85	19	0.341692
PPP2R5E	protein phosphatase 2, regulatory subunit B', epsilon isoform	13	0.341599
KIAA1033	KIAA1033	14	0.341346
POLR3D	polymerase (RNA) III (DNA directed) polypeptide D, 44kDa	9	0.340619
SP1	Sp1 transcription factor	28	0.340528
CD200R1	CD200 receptor 1	10	0.340365
KCNC2	potassium voltage-gated channel, Shaw-related subfamily, member 2	10	0.340365
CHSY1	chondroitin sulfate synthase 1	11	0.340157
CACNG4	calcium channel, voltage-dependent, gamma subunit 4	12	0.339984
TFAP2A	transcription factor AP-2 alpha (activating enhancer binding protein 2 alpha)	13	0.339839
FGFR2	fibroblast growth factor receptor 2	13	0.339839
ASH1L	ash1 (absent, small, or homeotic)-like (Drosophila)	17	0.339427
ADAM19	ADAM metallopeptidase domain 19	18	0.339352
PLEKHG7	pleckstrin homology domain containing, family G (with RhoGef domain) member 7	7	0.338096
NACA	nascent polypeptide-associated complex alpha subunit	1	0.338095
SLC35D2	solute carrier family 35 (UDP-GlcNAc/UDP-glucose transporter), member D2	8	0.338095
SLC39A5	solute carrier family 39 (zinc transporter), member 5	1	0.338095
CCAR1	cell division cycle and apoptosis regulator 1	4	0.338095
DVL2	dishevelled segment polarity protein 2	5	0.338095
TTLL4	tubulin tyrosine ligase-like family, member 4	8	0.338095
SLC30A4	solute carrier family 30 (zinc transporter), member 4	14	0.338095
RARS	arginyl-tRNA synthetase	1	0.338095
PPFIA2	protein tyrosine phosphatase, receptor type, f polypeptide (PTPRF), interacting protein (liprin), alpha 2	2	0.338095
IQCB1	IQ motif containing B1	8	0.338095
NOTCH1	notch 1	10	0.338095
DLL4	delta-like 4 (Drosophila)	10	0.338095
SYT3	synaptotagmin III	5	0.338095
GALNT3	UDP-N-acetyl-alpha-D-galactosamine:polypeptide N-acetylgalactosaminyltransferase 3 (GalNAc-T3)	10	0.338095
GLTP	glycolipid transfer protein	2	0.338095
NEUROD1	neuronal differentiation 1	13	0.338095
YIPF4	Yip1 domain family, member 4	8	0.338095
TNFRSF1A	tumor necrosis factor receptor superfamily, member 1A	3	0.338095
ARL2	ADP-ribosylation factor-like 2	3	0.338095
ODF1	outer dense fiber of sperm tails 1	1	0.338095
PSMA1	proteasome (prosome, macropain) subunit, alpha type, 1	3	0.338095
SGK3	serum/glucocorticoid regulated kinase family, member 3	12	0.338095
FGD6	FYVE, RhoGEF and PH domain containing 6	5	0.338095
MYRIP	myosin VIIA and Rab interacting protein	14	0.338095
FZD4	frizzled family receptor 4	29	0.33732
CALD1	caldesmon 1	19	0.336913
MAP3K1	mitogen-activated protein kinase kinase kinase 1, E3 ubiquitin protein ligase	18	0.336848
ZCCHC3	zinc finger, CCHC domain containing 3	12	0.336227
EN2	engrailed homeobox 2	12	0.336227
SLC9A9	solute carrier family 9, subfamily A (NHE9, cation proton antiporter 9), member 9	11	0.336058
FOXO3	forkhead box O3	11	0.336058
ANKRD13B	ankyrin repeat domain 13B	11	0.336058
HDAC5	histone deacetylase 5	9	0.33561
NFIX	nuclear factor I/X (CCAAT-binding transcription factor)	18	0.335609
DDX3Y	DEAD (Asp-Glu-Ala-Asp) box helicase 3, Y-linked	17	0.335464
NCOA1	nuclear receptor coactivator 1	16	0.335301
HDHD1A		8	0.3353
MTSS1	metastasis suppressor 1	14	0.334905
LRRFIP2	leucine rich repeat (in FLII) interacting protein 2	7	0.334905
PAIP2	poly(A) binding protein interacting protein 2	7	0.334905
CADPS	Ca++-dependent secretion activator	7	0.334905
CNOT7	CCR4-NOT transcription complex, subunit 7	12	0.33438
FURIN	furin (paired basic amino acid cleaving enzyme)	12	0.33438
DNER	delta/notch-like EGF repeat containing	6	0.33438
MYT1L	myelin transcription factor 1-like	18	0.33438
CLIP1	CAP-GLY domain containing linker protein 1	11	0.334047
GABRA1	gamma-aminobutyric acid (GABA) A receptor, alpha 1	11	0.334047
HISPPD1		11	0.334047
EPB41L4B	erythrocyte membrane protein band 4.1 like 4B	22	0.334046
TRIM2	tripartite motif containing 2	22	0.334046
SYN2	synapsin II	16	0.333921
FOXN3	forkhead box N3	25	0.333647
TRRAP	transformation/transcription domain-associated protein	5	0.333647
PLS1	plastin 1	10	0.333646
ASAP1	ArfGAP with SH3 domain, ankyrin repeat and PH domain 1	18	0.33316
TPM1	tropomyosin 1 (alpha)	9	0.333159
TIA1	TIA1 cytotoxic granule-associated RNA binding protein	9	0.333159
ATXN3	ataxin 3	9	0.333159
MYO1B	myosin IB	8	0.332553
ZNF282	zinc finger protein 282	12	0.332553
DLGAP3	discs, large (Drosophila) homolog-associated protein 3	4	0.332553
SMARCA2	SWI/SNF related, matrix associated, actin dependent regulator of chromatin, subfamily a, member 2	8	0.332553
TCL1A	T-cell leukemia/lymphoma 1A	4	0.332553
CAT	catalase	4	0.332553
DOT1L	DOT1-like histone H3K79 methyltransferase	4	0.332553
IRX4	iroquois homeobox 4	4	0.332553
GAB2	GRB2-associated binding protein 2	18	0.331948
UBA3	ubiquitin-like modifier activating enzyme 3	7	0.331776
ZNF654	zinc finger protein 654	17	0.331594
EPS8	epidermal growth factor receptor pathway substrate 8	10	0.331466
ARPC5	actin related protein 2/3 complex, subunit 5, 16kDa	10	0.331466
FAM3C	family with sequence similarity 3, member C	10	0.331466
RICTOR	RPTOR independent companion of MTOR, complex 2	22	0.331072
SPRY2	sprouty homolog 2 (Drosophila)	6	0.330747
CAMK2N2	calcium/calmodulin-dependent protein kinase II inhibitor 2	6	0.330747
VAMP8	vesicle-associated membrane protein 8	3	0.330746
HOXA10	homeobox A10	9	0.330746
CDH20	cadherin 20, type 2	3	0.330746
BIRC2	baculoviral IAP repeat containing 2	3	0.330746
CUEDC1	CUE domain containing 1	3	0.330746
CARD11	caspase recruitment domain family, member 11	3	0.330746
CADM1	cell adhesion molecule 1	15	0.330745
RNMT	RNA (guanine-7-) methyltransferase	23	0.330433
PITPNM2	phosphatidylinositol transfer protein, membrane-associated 2	17	0.330323
ARHGAP20	Rho GTPase activating protein 20	14	0.330232
ITPR1	inositol 1,4,5-trisphosphate receptor, type 1	11	0.330093
C2	complement component 2	8	0.32985
ARL8B	ADP-ribosylation factor-like 8B	16	0.329849
MBNL1	muscleblind-like splicing regulator 1	24	0.329849
RSBN1	round spermatid basic protein 1	21	0.329721
NOTCH2	notch 2	21	0.329721
TCF20	transcription factor 20 (AR1)	10	0.329314
LPHN1	latrophilin 1	15	0.329314
TP53	tumor protein p53	10	0.329314
COL2A1	collagen, type II, alpha 1	5	0.329313
ZFP36	ZFP36 ring finger protein	5	0.329313
TCP11L1	t-complex 11, testis-specific-like 1	5	0.329313
ARID4B	AT rich interactive domain 4B (RBP1-like)	14	0.328704
PRPF40A	PRP40 pre-mRNA processing factor 40 homolog A (S. cerevisiae)	7	0.328703
WDR40A		7	0.328703
GDPD1	glycerophosphodiester phosphodiesterase domain containing 1	7	0.328703
IL8	interleukin 8	7	0.328703
ADCY9	adenylate cyclase 9	16	0.328514
BCL11B	B-cell CLL/lymphoma 11B (zinc finger protein)	25	0.32846
CHIC1	cysteine-rich hydrophobic domain 1	18	0.328366
DKK3	dickkopf WNT signaling pathway inhibitor 3	11	0.328151
ROD1		23	0.327649
HOXD10	homeobox D10	6	0.327189
CDC7	cell division cycle 7	6	0.327189
SOX12	SRY (sex determining region Y)-box 12	20	0.327189
A2BP1		14	0.327189
RAN	RAN, member RAS oncogene family	8	0.327189
HOXB4	homeobox B4	8	0.327189
ILK	integrin-linked kinase	2	0.327189
USP9Y	ubiquitin specific peptidase 9, Y-linked	10	0.327189
RYR3	ryanodine receptor 3	8	0.327189
CAMK2G	calcium/calmodulin-dependent protein kinase II gamma	16	0.327189
SNCB	synuclein, beta	4	0.327189
GKAP1	G kinase anchoring protein 1	2	0.327189
TNKS1BP1	tankyrase 1 binding protein 1, 182kDa	4	0.327189
PRKRIR	protein-kinase, interferon-inducible double stranded RNA dependent inhibitor, repressor of (P58 repressor)	6	0.327189
ARL4C	ADP-ribosylation factor-like 4C	19	0.326634
ZNF238		17	0.326569
RNF144B	ring finger protein 144B	17	0.326569
ZIC1	Zic family member 1	17	0.326569
GOLT1B	golgi transport 1B	15	0.326487
TNRC6A	trinucleotide repeat containing 6A	15	0.326487
CHD1	chromodomain helicase DNA binding protein 1	9	0.326021
HEXIM1	hexamethylene bis-acetamide inducible 1	16	0.325875
SOBP	sine oculis binding protein homolog (Drosophila)	16	0.325875
TSC1	tuberous sclerosis 1	23	0.325818
MBNL2	muscleblind-like splicing regulator 2	23	0.325818
DYNC1I1	dynein, cytoplasmic 1, intermediate chain 1	7	0.325688
FRK	fyn-related kinase	7	0.325688
PDGFC	platelet derived growth factor C	7	0.325688
LIMD2	LIM domain containing 2	14	0.325688
C7ORF43	chromosome 7 open reading frame 43	7	0.325688
TANC2	tetratricopeptide repeat, ankyrin repeat and coiled-coil containing 2	26	0.325573
RCOR1	REST corepressor 1	19	0.325531
SH3RF1	SH3 domain containing ring finger 1	12	0.32544
AFF2	AF4/FMR2 family, member 2	32	0.325222
VEGFA	vascular endothelial growth factor A	15	0.325092
SPOCK3	sparc/osteonectin, cwcv and kazal-like domains proteoglycan (testican) 3	10	0.325092
LOC440093		5	0.325092
ZNF740	zinc finger protein 740	10	0.325092
UBE2W	ubiquitin-conjugating enzyme E2W (putative)	20	0.325091
FAM160B1	family with sequence similarity 160, member B1	16	0.324571
SOCS4	suppressor of cytokine signaling 4	22	0.324336
DMD	dystrophin	22	0.324336
ACSL1	acyl-CoA synthetase long-chain family member 1	11	0.324335
SYT1	synaptotagmin I	17	0.324114
7-Sep	septin 7	6	0.323709
NGFRAP1	nerve growth factor receptor (TNFRSF16) associated protein 1	3	0.323708
EVI2A	ecotropic viral integration site 2A	3	0.323708
PCOLCE2	procollagen C-endopeptidase enhancer 2	3	0.323708
EFHD2	EF-hand domain family, member D2	9	0.323707
SLAMF6	SLAM family member 6	9	0.323707
REEP1	receptor accessory protein 1	19	0.323346
EYA1	eyes absent homolog 1 (Drosophila)	13	0.323179
TMEM194A	transmembrane protein 194A	23	0.32311
IKZF2	IKAROS family zinc finger 2 (Helios)	27	0.322945
PLEKHA1	pleckstrin homology domain containing, family A (phosphoinositide binding specific) member 1	14	0.322727
RNF122	ring finger protein 122	7	0.322726
RNF6	ring finger protein (C3H2C3 type) 6	7	0.322726
MAP3K7IP2		18	0.322564
PICALM	phosphatidylinositol binding clathrin assembly protein	11	0.322461
PLA2G15	phospholipase A2, group XV	11	0.322461
HOOK3	hook microtubule-tethering protein 3	11	0.322461
STEAP3	STEAP family member 3, metalloreductase	11	0.322461
PLEKHH1	pleckstrin homology domain containing, family H (with MyTH4 domain) member 1	15	0.322337
VAT1	vesicle amine transport 1	12	0.321996
MED26	mediator complex subunit 26	8	0.321995
PLEKHJ1	pleckstrin homology domain containing, family J member 1	4	0.321995
ZFC3H1	zinc finger, C3H1-type containing	8	0.321995
H3F3B	H3 histone, family 3B (H3.3B)	13	0.321603
RSPO3	R-spondin 3	9	0.321429
RASA1	RAS p21 protein activator (GTPase activating protein) 1	9	0.321429
MOBKL3		14	0.321267
TEAD3	TEA domain family member 3	10	0.320977
TBKBP1	TBK1 binding protein 1	10	0.320977
TRHDE	thyrotropin-releasing hormone degrading enzyme	15	0.320976
MAP3K4	mitogen-activated protein kinase kinase kinase 4	5	0.320975
GHRHR	growth hormone releasing hormone receptor	5	0.320975
HSPA4L	heat shock 70kDa protein 4-like	5	0.320975
EFNB2	ephrin-B2	21	0.320783
GNS	glucosamine (N-acetyl)-6-sulfatase	16	0.320723
FAM160B2	family with sequence similarity 160, member B2	11	0.320608
PURG	purine-rich element binding protein G	12	0.3203
MYBL1	v-myb avian myeloblastosis viral oncogene homolog-like 1	12	0.3203
MAP3K7IP3		20	0.319964
PLAGL2	pleiomorphic adenoma gene-like 2	21	0.31982
RBM24	RNA binding motif protein 24	15	0.319628
GNAO1	guanine nucleotide binding protein (G protein), alpha activating activity polypeptide O	8	0.31946
MYO1F	myosin IF	8	0.31946
AGAP3	ArfGAP with GTPase domain, ankyrin repeat and PH domain 3	8	0.31946
PLEKHF2	pleckstrin homology domain containing, family F (with FYVE domain) member 2	9	0.319182
PHF3	PHD finger protein 3	9	0.319182
CDH5	cadherin 5, type 2 (vascular endothelium)	9	0.319182
DLGAP2	discs, large (Drosophila) homolog-associated protein 2	27	0.319181
POU4F2	POU class 4 homeobox 2	11	0.318775
SLC1A2	solute carrier family 1 (glial high affinity glutamate transporter), member 2	33	0.318775
CAPRIN2	caprin family member 2	11	0.318775
UBE2D3	ubiquitin-conjugating enzyme E2D 3	12	0.318624
TRPM6	transient receptor potential cation channel, subfamily M, member 6	12	0.318624
HMGCR	3-hydroxy-3-methylglutaryl-CoA reductase	12	0.318624
FBN2	fibrillin 2	13	0.318496
ATP2B3	ATPase, Ca++ transporting, plasma membrane 3	15	0.31829
BACH1	BTB and CNC homology 1, basic leucine zipper transcription factor 1	16	0.318207
CCDC6	coiled-coil domain containing 6	22	0.317867
IGF1	insulin-like growth factor 1 (somatomedin C)	24	0.317792
DDX26B	DEAD/H (Asp-Glu-Ala-Asp/His) box polypeptide 26B	11	0.316965
LRP2	low density lipoprotein receptor-related protein 2	6	0.316965
CARM1	coactivator-associated arginine methyltransferase 1	7	0.316965
FZD3	frizzled family receptor 3	9	0.316964
HEBP2	heme binding protein 2	1	0.316964
DAXX	death-domain associated protein	1	0.316964
SMARCA4	SWI/SNF related, matrix associated, actin dependent regulator of chromatin, subfamily a, member 4	3	0.316964
GNG11	guanine nucleotide binding protein (G protein), gamma 11	1	0.316964
PARD6B	par-6 family cell polarity regulator beta	15	0.316964
EXDL2		4	0.316964
YWHAB	tyrosine 3-monooxygenase/tryptophan 5-monooxygenase activation protein, beta polypeptide	12	0.316964
GALNT1	UDP-N-acetyl-alpha-D-galactosamine:polypeptide N-acetylgalactosaminyltransferase 1 (GalNAc-T1)	20	0.316964
METAP2	methionyl aminopeptidase 2	10	0.316964
HEPHL1	hephaestin-like 1	8	0.316964
PAFAH1B1	platelet-activating factor acetylhydrolase 1b, regulatory subunit 1 (45kDa)	22	0.316964
RDX	radixin	13	0.316964
RBM16		4	0.316964
NPTN	neuroplastin	8	0.316964
PNPLA6	patatin-like phospholipase domain containing 6	3	0.316964
SNAPIN	SNAP-associated protein	5	0.316964
TMEM39B	transmembrane protein 39B	1	0.316964
ENPP2	ectonucleotide pyrophosphatase/phosphodiesterase 2	4	0.316964
CPSF6	cleavage and polyadenylation specific factor 6, 68kDa	10	0.316964
VPS25	vacuolar protein sorting 25 homolog (S. cerevisiae)	5	0.316964
AZIN1	antizyme inhibitor 1	14	0.316964
ATP1A1	ATPase, Na+/K+ transporting, alpha 1 polypeptide	3	0.316964
RNF2	ring finger protein 2	12	0.316964
SLC16A6	solute carrier family 16, member 6	4	0.316964
NDUFAB1	NADH dehydrogenase (ubiquinone) 1, alpha/beta subcomplex, 1, 8kDa	1	0.316964
KLF9	Kruppel-like factor 9	17	0.315803
VANGL2	VANGL planar cell polarity protein 2	16	0.315731
CDK5R1	cyclin-dependent kinase 5, regulatory subunit 1 (p35)	16	0.315731
RAPGEF2	Rap guanine nucleotide exchange factor (GEF) 2	15	0.315649
AGFG1	ArfGAP with FG repeats 1	15	0.315649
ADIPOR2	adiponectin receptor 2	15	0.315649
SLITRK1	SLIT and NTRK-like family, member 1	12	0.315322
TMEM64	transmembrane protein 64	12	0.315322
MTDH	metadherin	12	0.315322
ANK2	ankyrin 2, neuronal	19	0.314893
SFRS11		9	0.314779
HABP4	hyaluronan binding protein 4	9	0.314779
PDGFA	platelet-derived growth factor alpha polypeptide	8	0.314507
GATA3	GATA binding protein 3	8	0.314507
LRRN1	leucine rich repeat neuronal 1	7	0.314159
TUSC3	tumor suppressor candidate 3	7	0.314159
WDR37	WD repeat domain 37	20	0.31402
FAS	Fas cell surface death receptor	13	0.313945
CREBZF	CREB/ATF bZIP transcription factor	17	0.313506
GREB1	growth regulation by estrogen in breast cancer 1	11	0.313403
TNFRSF1B	tumor necrosis factor receptor superfamily, member 1B	11	0.313403
ESPN	espin	5	0.31305
AP1G1	adaptor-related protein complex 1, gamma 1 subunit	24	0.31289
INSIG1	insulin induced gene 1	14	0.312776
FCHO2	FCH domain only 2	14	0.312776
SFRS12		14	0.312776
SEMA6D	sema domain, transmembrane domain (TM), and cytoplasmic domain, (semaphorin) 6D	23	0.312716
CCND2	cyclin D2	23	0.312716
GNAL	guanine nucleotide binding protein (G protein), alpha activating activity polypeptide, olfactory type	9	0.312622
NR2F2	nuclear receptor subfamily 2, group F, member 2	13	0.312458
DAG1	dystroglycan 1 (dystrophin-associated glycoprotein 1)	17	0.312371
BCL3	B-cell CLL/lymphoma 3	4	0.312088
KCNH4	potassium voltage-gated channel, subfamily H (eag-related), member 4	4	0.312088
CDH10	cadherin 10, type 2 (T2-cadherin)	4	0.312088
AQP11	aquaporin 11	4	0.312088
MARS2	methionyl-tRNA synthetase 2, mitochondrial	8	0.312087
ID4	inhibitor of DNA binding 4, dominant negative helix-loop-helix protein	8	0.312087
MEST	mesoderm specific transcript	8	0.312087
DPH1	diphthamide biosynthesis 1	8	0.312087
PALM2	paralemmin 2	19	0.311836
NUMBL	numb homolog (Drosophila)-like	11	0.311652
UBE3C	ubiquitin protein ligase E3C	11	0.311652
RANBP3	RAN binding protein 3	7	0.311404
IGF2BP3	insulin-like growth factor 2 mRNA binding protein 3	14	0.311403
RUFY3	RUN and FYVE domain containing 3	10	0.311131
LRP12	low density lipoprotein receptor-related protein 12	10	0.311131
RHOBTB1	Rho-related BTB domain containing 1	16	0.310892
TM9SF3	transmembrane 9 superfamily member 3	9	0.310496
TOX	thymocyte selection-associated high mobility group box	15	0.310496
MAB21L1	mab-21-like 1 (C. elegans)	6	0.310496
PDS5A	PDS5, regulator of cohesion maintenance, homolog A (S. cerevisiae)	15	0.310496
GCA	grancalcin, EF-hand calcium binding protein	3	0.310496
C9ORF165		3	0.310496
ZYX	zyxin	3	0.310496
CAPRIN1	cell cycle associated protein 1	20	0.310179
MYCL1		14	0.310044
GDAP2	ganglioside induced differentiation associated protein 2	11	0.309921
PDGFB	platelet-derived growth factor beta polypeptide	11	0.309921
PCDH20	protocadherin 20	11	0.309921
KPNA3	karyopherin alpha 3 (importin alpha 4)	16	0.309706
YES1	v-yes-1 Yamaguchi sarcoma viral oncogene homolog 1	16	0.309706
SRGAP2	SLIT-ROBO Rho GTPase activating protein 2	21	0.309593
ZEB2	zinc finger E-box binding homeobox 2	21	0.309593
NOL4	nucleolar protein 4	10	0.309233
KIAA2026	KIAA2026	5	0.309233
N-PAC		5	0.309233
GRHL1	grainyhead-like 1 (Drosophila)	12	0.308919
ZBTB41	zinc finger and BTB domain containing 41	21	0.308696
FBXL20	F-box and leucine-rich repeat protein 20	7	0.308695
ZNF512B	zinc finger protein 512B	14	0.308695
SPRED1	sprouty-related, EVH1 domain containing 1	14	0.308695
THBS1	thrombospondin 1	14	0.308695
CDC37L1	cell division cycle 37-like 1	7	0.308695
BAIAP2	BAI1-associated protein 2	9	0.308397
HIVEP1	human immunodeficiency virus type I enhancer binding protein 1	9	0.308397
CLDN11	claudin 11	9	0.308397
TMEM87A	transmembrane protein 87A	9	0.308397
TBC1D9	TBC1 domain family, member 9 (with GRAM domain)	9	0.308397
SLC31A2	solute carrier family 31 (copper transporter), member 2	9	0.308397
CTNNBIP1	catenin, beta interacting protein 1	13	0.308078
NR5A2	nuclear receptor subfamily 5, group A, member 2	17	0.307908
GRB10	growth factor receptor-bound protein 10	17	0.307908
ANKFY1	ankyrin repeat and FYVE domain containing 1	19	0.30785
CUL3	cullin 3	19	0.30785
RORC	RAR-related orphan receptor C	10	0.30736
NCDN	neurochondrin	8	0.30736
GYG2	glycogenin 2	8	0.30736
PLP1	proteolipid protein 1	12	0.30736
SOCS5	suppressor of cytokine signaling 5	16	0.307359
NAT5		4	0.307359
DSCAML1	Down syndrome cell adhesion molecule like 1	4	0.307359
LDB1	LIM domain binding 1	4	0.307359
DHX38	DEAH (Asp-Glu-Ala-His) box polypeptide 38	2	0.307359
TAF11	TAF11 RNA polymerase II, TATA box binding protein (TBP)-associated factor, 28kDa	4	0.307359
PITX1	paired-like homeodomain 1	4	0.307359
HOXA5	homeobox A5	4	0.307359
FBXO46	F-box protein 46	2	0.307359
ST8SIA4	ST8 alpha-N-acetyl-neuraminide alpha-2,8-sialyltransferase 4	20	0.307359
ADH4	alcohol dehydrogenase 4 (class II), pi polypeptide	4	0.307359
ING2	inhibitor of growth family, member 2	2	0.307359
GADD45G	growth arrest and DNA-damage-inducible, gamma	2	0.307359
RP11-35N6.1		6	0.307358
SOX11	SRY (sex determining region Y)-box 11	27	0.307015
FGF7	fibroblast growth factor 7	15	0.306739
SRPK2	SRSF protein kinase 2	11	0.306515
UBE2D2	ubiquitin-conjugating enzyme E2D 2	11	0.306515
HOXB3	homeobox B3	9	0.306328
DACT1	dishevelled-binding antagonist of beta-catenin 1	9	0.306328
DLG2	discs, large homolog 2 (Drosophila)	23	0.306149
FOXQ1	forkhead box Q1	7	0.306035
HOXB5	homeobox B5	7	0.306035
MADD	MAP-kinase activating death domain	7	0.306035
ACP2	acid phosphatase 2, lysosomal	7	0.306035
ADAMTSL3	ADAMTS-like 3	12	0.305814
SLC16A9	solute carrier family 16, member 9	12	0.305814
TTL	tubulin tyrosine ligase	17	0.305725
PAXIP1	PAX interacting (with transcription-activation domain) protein 1	5	0.305509
NAGPA	N-acetylglucosamine-1-phosphodiester alpha-N-acetylglucosaminidase	5	0.305509
TUSC2	tumor suppressor candidate 2	10	0.305508
KCTD5	potassium channel tetramerization domain containing 5	10	0.305508
RASGRP1	RAS guanyl releasing protein 1 (calcium and DAG-regulated)	10	0.305508
JUNB	jun B proto-oncogene	8	0.305048
HIPK1	homeodomain interacting protein kinase 1	24	0.305048
GTPBP2	GTP binding protein 2	8	0.305048
MTPN	myotrophin	19	0.304928
SMAD7	SMAD family member 7	11	0.304841
SLC12A5	solute carrier family 12 (potassium/chloride transporter), member 5	14	0.304721
ADAMTS7	ADAM metallopeptidase with thrombospondin type 1 motif, 7	3	0.304286
ANKRD28	ankyrin repeat domain 28	18	0.304286
8-Mar	membrane-associated ring finger (C3HC4) 8, E3 ubiquitin protein ligase	6	0.304286
OSBPL11	oxysterol binding protein-like 11	12	0.304286
WNT3A	wingless-type MMTV integration site family, member 3A	6	0.304286
ZNF294		12	0.304286
DUS2L		3	0.304286
SH2D2A	SH2 domain containing 2A	3	0.304286
HDDC3	HD domain containing 3	3	0.304286
GALNT14	UDP-N-acetyl-alpha-D-galactosamine:polypeptide N-acetylgalactosaminyltransferase 14 (GalNAc-T14)	3	0.304286
TMOD2	tropomodulin 2 (neuronal)	9	0.304285
MINK1	misshapen-like kinase 1	9	0.304285
EPB41	erythrocyte membrane protein band 4.1 (elliptocytosis 1, RH-linked)	19	0.303966
ETF1	eukaryotic translation termination factor 1	16	0.303906
TBL1XR1	transducin (beta)-like 1 X-linked receptor 1	16	0.303906
ABI1	abl-interactor 1	10	0.303679
PPP6C	protein phosphatase 6, catalytic subunit	7	0.303418
MKRN3	makorin ring finger protein 3	7	0.303418
MIS12	MIS12 kinetochore complex component	7	0.303418
FCHSD1	FCH and double SH3 domains 1	15	0.303074
TMEM9B	TMEM9 domain family, member B	8	0.302772
SGCD	sarcoglycan, delta (35kDa dystrophin-associated glycoprotein)	24	0.302772
YRDC	yrdC N(6)-threonylcarbamoyltransferase domain containing	4	0.302772
LAPTM4A	lysosomal protein transmembrane 4 alpha	4	0.302772
DET1	de-etiolated homolog 1 (Arabidopsis)	4	0.302772
BIN2	bridging integrator 2	4	0.302772
SEMA3B	sema domain, immunoglobulin domain (Ig), short basic domain, secreted, (semaphorin) 3B	4	0.302772
MAP6	microtubule-associated protein 6	4	0.302772
RUNDC3A	RUN domain containing 3A	4	0.302772
DLST	dihydrolipoamide S-succinyltransferase (E2 component of 2-oxo-glutarate complex)	12	0.302771
PGM2L1	phosphoglucomutase 2-like 1	25	0.302591
CLDN1	claudin 1	14	0.302128
TRPC3	transient receptor potential cation channel, subfamily C, member 3	5	0.30187
SNAP23	synaptosomal-associated protein, 23kDa	10	0.30187
POU3F2	POU class 3 homeobox 2	16	0.301647
ST7L	suppression of tumorigenicity 7 like	17	0.301448
SHOC2	soc-2 suppressor of clear homolog (C. elegans)	12	0.301273
LRBA	LPS-responsive vesicle trafficking, beach and anchor containing	6	0.301272
FAM13A1		6	0.301272
HCN4	hyperpolarization activated cyclic nucleotide-gated potassium channel 4	7	0.300848
ADAMTS5	ADAM metallopeptidase with thrombospondin type 1 motif, 5	21	0.300847
G3BP2	GTPase activating protein (SH3 domain) binding protein 2	15	0.300678
GAN	gigaxonin	15	0.300678
JAZF1	JAZF zinc finger 1	15	0.300678
BCL7A	B-cell CLL/lymphoma 7A	17	0.300398
PITPNA	phosphatidylinositol transfer protein, alpha	17	0.300398
WDR82	WD repeat domain 82	17	0.300398
DDX3X	DEAD (Asp-Glu-Ala-Asp) box helicase 3, X-linked	19	0.300178
WDR47	WD repeat domain 47	11	0.299923
MFSD6	major facilitator superfamily domain containing 6	11	0.299923
SP8	Sp8 transcription factor	13	0.299675
CLOCK	clock circadian regulator	15	0.299494
ARNT	aryl hydrocarbon receptor nuclear translocator	15	0.299494
UNC5D	unc-5 homolog D (C. elegans)	17	0.299355
CDV3	CDV3 homolog (mouse)	14	0.29832
FBN1	fibrillin 1	17	0.29832
TRIB1	tribbles pseudokinase 1	11	0.29832
ORC5L		5	0.29832
LMO4	LIM domain only 4	5	0.29832
NOPE		8	0.29832
SSX2IP	synovial sarcoma, X breakpoint 2 interacting protein	14	0.29832
GATA1	GATA binding protein 1 (globin transcription factor 1)	1	0.298319
SPP1	secreted phosphoprotein 1	3	0.298319
C11ORF30	chromosome 11 open reading frame 30	12	0.298319
SAMHD1	SAM domain and HD domain 1	3	0.298319
MFSD2		2	0.298319
ACVR1B	activin A receptor, type IB	15	0.298319
TRAF3	TNF receptor-associated factor 3	4	0.298319
PIP4K2A	phosphatidylinositol-5-phosphate 4-kinase, type II, alpha	4	0.298319
CCDC19	coiled-coil domain containing 19	1	0.298319
GPM6A	glycoprotein M6A	13	0.298319
HNF4G	hepatocyte nuclear factor 4, gamma	12	0.298319
KRTDAP	keratinocyte differentiation-associated protein	1	0.298319
PVALB	parvalbumin	1	0.298319
C2ORF63		1	0.298319
LRRC40	leucine rich repeat containing 40	4	0.298319
CAP1	CAP, adenylate cyclase-associated protein 1 (yeast)	10	0.298319
AUH	AU RNA binding protein/enoyl-CoA hydratase	2	0.298319
PABPC3	poly(A) binding protein, cytoplasmic 3	2	0.298319
UBR3	ubiquitin protein ligase E3 component n-recognin 3 (putative)	12	0.298319
PECI		1	0.298319
ITSN2	intersectin 2	6	0.298319
DAZAP2	DAZ associated protein 2	10	0.298319
HOXA11	homeobox A11	9	0.298319
C11ORF59		3	0.298319
LMO3	LIM domain only 3 (rhombotin-like 2)	15	0.298319
ZNF790	zinc finger protein 790	1	0.298319
DHFR	dihydrofolate reductase	1	0.298319
BRUNOL6		9	0.298319
DUSP9	dual specificity phosphatase 9	7	0.298319
CHGB	chromogranin B (secretogranin 1)	2	0.298319
HOXB2	homeobox B2	2	0.298319
PTAR1	protein prenyltransferase alpha subunit repeat containing 1	7	0.298319
DOCK3	dedicator of cytokinesis 3	15	0.297154
RARB	retinoic acid receptor, beta	12	0.296865
OXR1	oxidation resistance 1	11	0.296732
WNK1	WNK lysine deficient protein kinase 1	10	0.296575
PRKCE	protein kinase C, epsilon	17	0.296269
KLHL24	kelch-like family member 24	17	0.296269
BCL2	B-cell CLL/lymphoma 2	24	0.296142
PCYT1B	phosphate cytidylyltransferase 1, choline, beta	16	0.296142
ISL1	ISL LIM homeobox 1	8	0.296141
SP4	Sp4 transcription factor	15	0.295998
MLL2		13	0.295643
KCTD1	potassium channel tetramerization domain containing 1	6	0.295424
PDE3A	phosphodiesterase 3A, cGMP-inhibited	6	0.295424
LRP1B	low density lipoprotein receptor-related protein 1B	11	0.295163
AP3M1	adaptor-related protein complex 3, mu 1 subunit	16	0.295065
SCN2A	sodium channel, voltage-gated, type II, alpha subunit	15	0.294851
RAB14	RAB14, member RAS oncogene family	15	0.294851
COL5A3	collagen, type V, alpha 3	5	0.29485
ABCC5	ATP-binding cassette, sub-family C (CFTR/MRP), member 5	19	0.29467
VAMP1	vesicle-associated membrane protein 1 (synaptobrevin 1)	14	0.294605
RRM2	ribonucleotide reductase M2	9	0.29447
ZDHHC7	zinc finger, DHHC-type containing 7	9	0.29447
C14ORF101		13	0.294324
C12ORF51		8	0.293996
EIF2B5	eukaryotic translation initiation factor 2B, subunit 5 epsilon, 82kDa	4	0.293996
MED6	mediator complex subunit 6	8	0.293996
HIATL1	hippocampus abundant transcript-like 1	8	0.293996
GRM4	glutamate receptor, metabotropic 4	4	0.293996
NEK4	NIMA-related kinase 4	4	0.293996
SLC30A3	solute carrier family 30 (zinc transporter), member 3	8	0.293996
ICMT	isoprenylcysteine carboxyl methyltransferase	15	0.293712
KIAA1024	KIAA1024	18	0.293523
COL12A1	collagen, type XII, alpha 1	14	0.293388
KCTD8	potassium channel tetramerization domain containing 8	7	0.293388
PTP4A1	protein tyrosine phosphatase type IVA, member 1	14	0.293388
PVRL1	poliovirus receptor-related 1 (herpesvirus entry mediator C)	16	0.292934
C16ORF72	chromosome 16 open reading frame 72	16	0.292934
AKAP6	A kinase (PRKA) anchor protein 6	16	0.292934
FAM184A	family with sequence similarity 184, member A	3	0.292583
FEM1B	fem-1 homolog b (C. elegans)	3	0.292583
EIF4EBP1	eukaryotic translation initiation factor 4E binding protein 1	3	0.292583
MAPK7	mitogen-activated protein kinase 7	3	0.292583
IQWD1		3	0.292583
SPSB4	splA/ryanodine receptor domain and SOCS box containing 4	9	0.292583
MAPK12	mitogen-activated protein kinase 12	3	0.292583
DMRT3	doublesex and mab-3 related transcription factor 3	6	0.292582
NCOA2	nuclear receptor coactivator 2	6	0.292582
COL21A1	collagen, type XXI, alpha 1	6	0.292582
C8ORF4	chromosome 8 open reading frame 4	10	0.291462
ZNF711	zinc finger protein 711	10	0.291462
ADAMTS18	ADAM metallopeptidase with thrombospondin type 1 motif, 18	10	0.291462
ETS1	v-ets avian erythroblastosis virus E26 oncogene homolog 1	20	0.291461
DCUN1D4	DCN1, defective in cullin neddylation 1, domain containing 4	20	0.291461
PCDHAC1	protocadherin alpha subfamily C, 1	17	0.291265
GRIA2	glutamate receptor, ionotropic, AMPA 2	12	0.291183
ETNK1	ethanolamine kinase 1	19	0.291109
TMC7	transmembrane channel-like 7	7	0.290984
YWHAZ	tyrosine 3-monooxygenase/tryptophan 5-monooxygenase activation protein, zeta polypeptide	14	0.290984
TOB2	transducer of ERBB2, 2	16	0.290834
ELF2	E74-like factor 2 (ets domain transcription factor)	9	0.290719
PCDHA13	protocadherin alpha 13	18	0.290719
CD86	CD86 molecule	9	0.290719
CLEC3A	C-type lectin domain family 3, member A	6	0.289797
UIMC1	ubiquitin interaction motif containing 1	2	0.289796
PIGA	phosphatidylinositol glycan anchor biosynthesis, class A	14	0.289796
GFRA1	GDNF family receptor alpha 1	4	0.289796
PSME1	proteasome (prosome, macropain) activator subunit 1 (PA28 alpha)	2	0.289796
GDF6	growth differentiation factor 6	12	0.289796
CHST11	carbohydrate (chondroitin 4) sulfotransferase 11	2	0.289796
HRSP12	heat-responsive protein 12	2	0.289796
TXNL1	thioredoxin-like 1	2	0.289796
FOXO4	forkhead box O4	8	0.289796
ESCO1	establishment of sister chromatid cohesion N-acetyltransferase 1	8	0.289796
DGAT2L4		8	0.289796
INSL5	insulin-like 5	2	0.289796
SH3RF3	SH3 domain containing ring finger 3	4	0.289796
COL9A1	collagen, type IX, alpha 1	4	0.289796
GJA1	gap junction protein, alpha 1, 43kDa	11	0.289045
PCDH9	protocadherin 9	11	0.289045
NHLH2	nescient helix loop helix 2	11	0.289045
GCC2	GRIP and coiled-coil domain containing 2	11	0.289045
NR4A3	nuclear receptor subfamily 4, group A, member 3	20	0.28897
USP25	ubiquitin specific peptidase 25	9	0.288879
PYGO2	pygopus family PHD finger 2	9	0.288879
C12ORF30		9	0.288879
MAP4K5	mitogen-activated protein kinase kinase kinase kinase 5	9	0.288879
9-Mar	membrane-associated ring finger (C3HC4) 9	9	0.288879
BRWD1	bromodomain and WD repeat domain containing 1	25	0.288806
BAK1	BCL2-antagonist/killer 1	7	0.288619
SNAI2	snail family zinc finger 2	7	0.288619
TNFRSF21	tumor necrosis factor receptor superfamily, member 21	7	0.288619
DAB2IP	DAB2 interacting protein	10	0.28815
HECW1	HECT, C2 and WW domain containing E3 ubiquitin protein ligase 1	10	0.28815
NDEL1	nudE neurodevelopment protein 1-like 1	10	0.28815
COL22A1	collagen, type XXII, alpha 1	5	0.288149
TFDP1	transcription factor Dp-1	5	0.288149
AP3S1	adaptor-related protein complex 3, sigma 1 subunit	5	0.288149
CDKN2AIP	CDKN2A interacting protein	5	0.288149
CDC14B	cell division cycle 14B	16	0.287741
C2ORF69	chromosome 2 open reading frame 69	11	0.287556
ZFAND5	zinc finger, AN1-type domain 5	11	0.287556
LOC91461		6	0.287062
SS18	synovial sarcoma translocation, chromosome 18	12	0.287062
CCNF	cyclin F	9	0.287062
DPYSL2	dihydropyrimidinase-like 2	15	0.287062
CACNA1C	calcium channel, voltage-dependent, L type, alpha 1C subunit	10	0.286521
UBE4B	ubiquitination factor E4B	7	0.28629
PHF8	PHD finger protein 8	18	0.286162
PRRX1	paired related homeobox 1	18	0.286162
DOLPP1	dolichyldiphosphatase 1	11	0.28608
GALNT2	UDP-N-acetyl-alpha-D-galactosamine:polypeptide N-acetylgalactosaminyltransferase 2 (GalNAc-T2)	11	0.28608
EML4	echinoderm microtubule associated protein like 4	11	0.28608
STRN4	striatin, calmodulin binding protein 4	4	0.285714
MYST2		12	0.285714
KIFC2	kinesin family member C2	4	0.285714
ZC3H7B	zinc finger CCCH-type containing 7B	12	0.285714
PDE6D	phosphodiesterase 6D, cGMP-specific, rod, delta	4	0.285714
PROCR	protein C receptor, endothelial	4	0.285714
PCDHA6	protocadherin alpha 6	17	0.285478
SCUBE3	signal peptide, CUB domain, EGF-like 3	13	0.285405
SUZ12	SUZ12 polycomb repressive complex 2 subunit	13	0.285405
DMXL1	Dmx-like 1	9	0.285268
TEAD1	TEA domain family member 1 (SV40 transcriptional enhancer factor)	25	0.284912
MAP7	microtubule-associated protein 7	10	0.284912
UBTD1	ubiquitin domain containing 1	5	0.284912
SCML2	sex comb on midleg-like 2 (Drosophila)	11	0.284621
UBE2J1	ubiquitin-conjugating enzyme E2, J1	17	0.284535
NRN1	neuritin 1	6	0.28438
PTPN13	protein tyrosine phosphatase, non-receptor type 13 (APO-1/CD95 (Fas)-associated phosphatase)	6	0.28438
PAX3	paired box 3	18	0.284379
CD2AP	CD2-associated protein	13	0.284175
NUP153	nucleoporin 153kDa	7	0.284001
TOP1	topoisomerase (DNA) I	7	0.284001
PAPD4	PAP associated domain containing 4	7	0.284001
FAM133B	family with sequence similarity 133, member B	7	0.284001
SMUG1	single-strand-selective monofunctional uracil-DNA glycosylase 1	7	0.284001
PRDM10	PR domain containing 10	14	0.284
STAG3L4	stromal antigen 3-like 4 (pseudogene)	8	0.283717
NRP1	neuropilin 1	17	0.2836
PCDHA4	protocadherin alpha 4	17	0.2836
DCBLD2	discoidin, CUB and LCCL domain containing 2	19	0.283404
RPS6KB1	ribosomal protein S6 kinase, 70kDa, polypeptide 1	19	0.283404
WTAP	Wilms tumor 1 associated protein	11	0.283176
PTPN9	protein tyrosine phosphatase, non-receptor type 9	11	0.283176
ANKRD50	ankyrin repeat domain 50	12	0.283056
LPGAT1	lysophosphatidylglycerol acyltransferase 1	17	0.28267
MAP2K6	mitogen-activated protein kinase kinase 6	4	0.281747
GLRB	glycine receptor, beta	4	0.281747
ASB3	ankyrin repeat and SOCS box containing 3	4	0.281747
SLC24A3	solute carrier family 24 (sodium/potassium/calcium exchanger), member 3	13	0.281746
PSME4	proteasome (prosome, macropain) activator subunit 4	7	0.281746
DNAJC30	DnaJ (Hsp40) homolog, subfamily C, member 30	3	0.281746
ZNF124	zinc finger protein 124	3	0.281746
BZW1	basic leucine zipper and W2 domains 1	10	0.281746
PRM1	protamine 1	1	0.281746
GCSH	glycine cleavage system protein H (aminomethyl carrier)	3	0.281746
LGALS1	lectin, galactoside-binding, soluble, 1	1	0.281746
CAMK2N1	calcium/calmodulin-dependent protein kinase II inhibitor 1	8	0.281746
BARD1	BRCA1 associated RING domain 1	1	0.281746
ZNF83	zinc finger protein 83	3	0.281746
RAD51C	RAD51 paralog C	1	0.281746
PPARA	peroxisome proliferator-activated receptor alpha	23	0.281746
PGRMC1	progesterone receptor membrane component 1	8	0.281746
FAM96A	family with sequence similarity 96, member A	3	0.281746
TMEM183A	transmembrane protein 183A	7	0.281746
MCTS1	malignant T cell amplified sequence 1	1	0.281746
CDKN3	cyclin-dependent kinase inhibitor 3	1	0.281746
NDUFA2	NADH dehydrogenase (ubiquinone) 1 alpha subcomplex, 2, 8kDa	1	0.281746
MCM3AP	minichromosome maintenance complex component 3 associated protein	1	0.281746
C17ORF47	chromosome 17 open reading frame 47	1	0.281746
DBI	diazepam binding inhibitor (GABA receptor modulator, acyl-CoA binding protein)	1	0.281746
MITF	microphthalmia-associated transcription factor	18	0.281746
CNKSR3	CNKSR family member 3	3	0.281746
KCNN4	potassium intermediate/small conductance calcium-activated channel, subfamily N, member 4	3	0.281746
PCGF1	polycomb group ring finger 1	1	0.281746
TMEM93		1	0.281746
RBMS3	RNA binding motif, single stranded interacting protein 3	7	0.281746
M6PR	mannose-6-phosphate receptor (cation dependent)	10	0.281746
CCDC111		1	0.281746
ATP13A3	ATPase type 13A3	6	0.281745
CENPB	centromere protein B, 80kDa	6	0.281745
USP34	ubiquitin specific peptidase 34	6	0.281745
SEC24D	SEC24 family member D	5	0.281745
RNF217	ring finger protein 217	5	0.281745
STRADB	STE20-related kinase adaptor beta	5	0.281745
KIAA0528		6	0.281745
PDIA6	protein disulfide isomerase family A, member 6	5	0.281745
AFTPH	aftiphilin	5	0.281745
KIAA0355	KIAA0355	14	0.280632
SH3PXD2A	SH3 and PX domains 2A	23	0.280391
NIPBL	Nipped-B homolog (Drosophila)	11	0.28033
RAVER2	ribonucleoprotein, PTB-binding 2	11	0.28033
LIFR	leukemia inhibitory factor receptor alpha	19	0.280108
UFM1	ubiquitin-fold modifier 1	9	0.280018
GNPTAB	N-acetylglucosamine-1-phosphate transferase, alpha and beta subunits	9	0.280018
TLK1	tousled-like kinase 1	9	0.280018
SEC23A	Sec23 homolog A (S. cerevisiae)	9	0.280018
POLR2D	polymerase (RNA) II (DNA directed) polypeptide D	9	0.280018
SPTY2D1	SPT2, Suppressor of Ty, domain containing 1 (S. cerevisiae)	17	0.279916
PCDH17	protocadherin 17	16	0.279803
CD69	CD69 molecule	8	0.279803
FRAS1	Fraser syndrome 1	15	0.279674
DRD1	dopamine receptor D1	7	0.279528
ELK1	ELK1, member of ETS oncogene family	7	0.279528
TNKS	tankyrase, TRF1-interacting ankyrin-related ADP-ribose polymerase	21	0.279527
PCDHA7	protocadherin alpha 7	13	0.279359
PCDHA5	protocadherin alpha 5	13	0.279359
PCDHA3	protocadherin alpha 3	13	0.279359
SEMA3A	sema domain, immunoglobulin domain (Ig), short basic domain, secreted, (semaphorin) 3A	13	0.279359
PCDHA1	protocadherin alpha 1	13	0.279359
THAP2	THAP domain containing, apoptosis associated protein 2	13	0.279359
PCDHA8	protocadherin alpha 8	13	0.279359
TUBGCP3	tubulin, gamma complex associated protein 3	6	0.279161
MAPK1IP1L	mitogen-activated protein kinase 1 interacting protein 1-like	18	0.279161
E2F6	E2F transcription factor 6	12	0.279161
PURB	purine-rich element binding protein B	23	0.27905
USF2	upstream transcription factor 2, c-fos interacting	5	0.27865
FZD8	frizzled family receptor 8	5	0.27865
SEC24B	SEC24 family member B	5	0.27865
LAMC1	laminin, gamma 1 (formerly LAMB2)	15	0.27865
JARID1A		19	0.278489
PRKG1	protein kinase, cGMP-dependent, type I	14	0.278431
EBF3	early B-cell factor 3	14	0.278431
KCNA1	potassium voltage-gated channel, shaker-related subfamily, member 1 (episodic ataxia with myokymia)	23	0.278384
ARF1	ADP-ribosylation factor 1	9	0.27831
GRM1	glutamate receptor, metabotropic 1	17	0.27811
ATRN	attractin	17	0.27811
BNC2	basonuclin 2	28	0.277887
ATG16L1	autophagy related 16-like 1 (S. cerevisiae)	8	0.277886
DYNC1LI2	dynein, cytoplasmic 1, light intermediate chain 2	16	0.277886
RAD17	RAD17 homolog (S. pombe)	4	0.277886
C9ORF7		8	0.277886
ALPL	alkaline phosphatase, liver/bone/kidney	4	0.277886
DTX3	deltex homolog 3 (Drosophila)	4	0.277886
ADAM12	ADAM metallopeptidase domain 12	11	0.27754
ZIC3	Zic family member 3	11	0.27754
PPTC7	PTC7 protein phosphatase homolog (S. cerevisiae)	14	0.277344
FRAT2	frequently rearranged in advanced T-cell lymphomas 2	7	0.277343
LHX8	LIM homeobox 8	7	0.277343
PMP22	peripheral myelin protein 22	7	0.277343
LTBP1	latent transforming growth factor beta binding protein 1	7	0.277343
UHMK1	U2AF homology motif (UHM) kinase 1	10	0.277128
DIAPH2	diaphanous-related formin 2	20	0.277127
SCD	stearoyl-CoA desaturase (delta-9-desaturase)	16	0.276938
EIF3J	eukaryotic translation initiation factor 3, subunit J	9	0.276624
POLS		9	0.276624
ULK2	unc-51 like autophagy activating kinase 2	12	0.276624
VPS4B	vacuolar protein sorting 4 homolog B (S. cerevisiae)	9	0.276624
ADAM10	ADAM metallopeptidase domain 10	9	0.276624
DNAJC14	DnaJ (Hsp40) homolog, subfamily C, member 14	6	0.276623
GSTT2	glutathione S-transferase theta 2	3	0.276623
BMX	BMX non-receptor tyrosine kinase	3	0.276623
ETV4	ets variant 4	3	0.276623
TASP1	taspase, threonine aspartase, 1	6	0.276623
NOL8	nucleolar protein 8	3	0.276623
PPP1CA	protein phosphatase 1, catalytic subunit, alpha isozyme	3	0.276623
CNTD1	cyclin N-terminal domain containing 1	6	0.276623
RBBP7	retinoblastoma binding protein 7	6	0.276623
EFCAB4A	EF-hand calcium binding domain 4A	3	0.276623
FAM110B	family with sequence similarity 110, member B	11	0.276167
DDN	dendrin	8	0.275996
SFRS7		8	0.275996
EPN2	epsin 2	13	0.275852
CTDSPL	CTD (carboxy-terminal domain, RNA polymerase II, polypeptide A) small phosphatase-like	18	0.275788
CDC2L5		5	0.275622
SPCS2	signal peptidase complex subunit 2 homolog (S. cerevisiae)	5	0.275622
TACC2	transforming, acidic coiled-coil containing protein 2	5	0.275622
WRNIP1	Werner helicase interacting protein 1	5	0.275622
HDLBP	high density lipoprotein binding protein	10	0.275621
GOLGA7	golgin A7	10	0.275621
AXIN2	axin 2	7	0.275194
LCORL	ligand dependent nuclear receptor corepressor-like	14	0.275194
MYO1E	myosin IE	7	0.275194
PPM1D	protein phosphatase, Mg2+/Mn2+ dependent, 1D	7	0.275194
STRN3	striatin, calmodulin binding protein 3	9	0.274957
CHL1	cell adhesion molecule L1-like	15	0.274626
PPP2R2A	protein phosphatase 2, regulatory subunit B, alpha	4	0.274132
C17ORF70	chromosome 17 open reading frame 70	4	0.274132
MAB21L2	mab-21-like 2 (C. elegans)	4	0.274132
GOLGA8B	golgin A8 family, member B	16	0.274132
LAMA5	laminin, alpha 5	2	0.274131
HAT1	histone acetyltransferase 1	2	0.274131
RTCD1		2	0.274131
IL1RAPL1	interleukin 1 receptor accessory protein-like 1	6	0.274131
TMPRSS11F	transmembrane protease, serine 11F	6	0.274131
KLF10	Kruppel-like factor 10	8	0.274131
ARMC8	armadillo repeat containing 8	14	0.274131
ACCS	1-aminocyclopropane-1-carboxylate synthase homolog (Arabidopsis)(non-functional)	2	0.274131
OTX1	orthodenticle homeobox 1	6	0.274131
TOP2B	topoisomerase (DNA) II beta 180kDa	2	0.274131
TARDBP	TAR DNA binding protein	15	0.273638
MGA	MGA, MAX dimerization protein	15	0.273638
ARHGEF3	Rho guanine nucleotide exchange factor (GEF) 3	13	0.273562
FUBP3	far upstream element (FUSE) binding protein 3	13	0.273562
LY75	lymphocyte antigen 75	9	0.273311
HNF1B	HNF1 homeobox B	7	0.273076
CLEC2B	C-type lectin domain family 2, member B	7	0.273076
TMED2	transmembrane emp24 domain trafficking protein 2	7	0.273076
ARFIP1	ADP-ribosylation factor interacting protein 1	10	0.272657
ACTR2	ARP2 actin-related protein 2 homolog (yeast)	10	0.272657
CA7	carbonic anhydrase VII	5	0.272657
DUSP16	dual specificity phosphatase 16	10	0.272657
CREM	cAMP responsive element modulator	13	0.272432
PAPOLA	poly(A) polymerase alpha	13	0.272432
KIAA1045	KIAA1045	21	0.272379
C9ORF150		8	0.272292
EPHA7	EPH receptor A7	11	0.272126
XPO4	exportin 4	17	0.271969
YY1	YY1 transcription factor	6	0.271684
TGFBI	transforming growth factor, beta-induced, 68kDa	6	0.271684
ABCC4	ATP-binding cassette, sub-family C (CFTR/MRP), member 4	6	0.271684
CFL1	cofilin 1 (non-muscle)	3	0.271684
TRIM3	tripartite motif containing 3	6	0.271684
MYB	v-myb avian myeloblastosis viral oncogene homolog	15	0.271684
KPNA1	karyopherin alpha 1 (importin alpha 5)	18	0.271684
4-Mar	membrane-associated ring finger (C3HC4) 4, E3 ubiquitin protein ligase	9	0.271683
CTCF	CCCTC-binding factor (zinc finger protein)	9	0.271683
ELOVL5	ELOVL fatty acid elongase 5	9	0.271683
CANX	calnexin	14	0.270992
WDR26	WD repeat domain 26	18	0.270877
KCTD21	potassium channel tetramerization domain containing 21	11	0.270804
GPR137C	G protein-coupled receptor 137C	11	0.270804
RAB8B	RAB8B, member RAS oncogene family	19	0.270666
CLDN12	claudin 12	12	0.270477
HOXC10	homeobox C10	4	0.270476
NR3C2	nuclear receptor subfamily 3, group C, member 2	16	0.270476
MYLIP	myosin regulatory light chain interacting protein	8	0.270476
HMGB2	high mobility group box 2	4	0.270476
PRKAB2	protein kinase, AMP-activated, beta 2 non-catalytic subunit	20	0.270476
SMAD2	SMAD family member 2	21	0.270304
ICK	intestinal cell (MAK-like) kinase	17	0.270264
KIF3B	kinesin family member 3B	17	0.270264
ATP1B1	ATPase, Na+/K+ transporting, beta 1 polypeptide	9	0.270076
NLGN1	neuroligin 1	9	0.270076
SASH1	SAM and SH3 domain containing 1	14	0.269962
8-Sep	septin 8	14	0.269962
H2AFY	H2A histone family, member Y	5	0.269758
ACHE	acetylcholinesterase	5	0.269758
ACTG1	actin, gamma 1	5	0.269758
RAB4B	RAB4B, member RAS oncogene family	5	0.269758
ADO	2-aminoethanethiol (cysteamine) dioxygenase	10	0.269757
MLLT3	myeloid/lymphoid or mixed-lineage leukemia (trithorax homolog, Drosophila); translocated to, 3	10	0.269757
KIAA0247	KIAA0247	16	0.269577
BCL2L2	BCL2-like 2	18	0.269279
PLXNA1	plexin A1	12	0.269279
RBM47	RNA binding motif protein 47	12	0.269279
HDAC4	histone deacetylase 4	18	0.269279
SPRY1	sprouty homolog 1, antagonist of FGF signaling (Drosophila)	6	0.269279
CACNA1E	calcium channel, voltage-dependent, R type, alpha 1E subunit	13	0.269097
RBPMS2	RNA binding protein with multiple splicing 2	7	0.26894
RTN4	reticulon 4	7	0.26894
KIAA1274		9	0.268487
SERTAD2	SERTA domain containing 2	20	0.26833
RALA	v-ral simian leukemia viral oncogene homolog A (ras related)	11	0.2682
NEDD4	neural precursor cell expressed, developmentally down-regulated 4, E3 ubiquitin protein ligase	11	0.2682
NECAP1	NECAP endocytosis associated 1	11	0.2682
C13ORF1		13	0.268002
DACH1	dachshund homolog 1 (Drosophila)	13	0.268002
ATP2B2	ATPase, Ca++ transporting, plasma membrane 2	17	0.267746
NDFIP1	Nedd4 family interacting protein 1	6	0.266918
MARK3	MAP/microtubule affinity-regulating kinase 3	4	0.266918
OTX2	orthodenticle homeobox 2	6	0.266918
HIPK3	homeodomain interacting protein kinase 3	6	0.266918
STOML1	stomatin (EPB72)-like 1	4	0.266918
WASL	Wiskott-Aldrich syndrome-like	13	0.266918
EIF3A	eukaryotic translation initiation factor 3, subunit A	6	0.266918
STK40	serine/threonine kinase 40	13	0.266918
ASXL1	additional sex combs like 1 (Drosophila)	13	0.266918
ARMET		1	0.266917
FAM49B	family with sequence similarity 49, member B	5	0.266917
WBP11	WW domain binding protein 11	3	0.266917
WSB1	WD repeat and SOCS box containing 1	10	0.266917
SCRIB	scribbled planar cell polarity protein	1	0.266917
[truncated: 6,203 more rows]
